# Supplementary material for: Machine learning optimization of candidate antibody yields highly diverse sub-nanomolar affinity antibody libraries
Source: Nat Commun. 2023 Jun 12;14:3454. doi: 10.1038/s41467-023-39022-2 (PMC10258481; doi:10.1038/s41467-023-39022-2)
Supplement: Supplementary file 4 — Source Data [file 41467_2023_39022_MOESM4_ESM.xlsx]

## Sheet: Figure 2abc
Figure 2a							Figure 2b			Figure 2c
method	pred_aff	fitness model			n		method	percent of success		method	avg. mutational distance	mutational distance std	avg. pairwise distance	pairwise distance std			n_pw = 0.5*n*(n-1)
PSSM	5.48436	PSSM		GP_Gen	5313		PSSM	23.8249		PSSM	3.149	1.26682	5.73389	1.64254		PSSM	21186795
PSSM	0.776446	PSSM		PSSM	6510		GP-HC	59.4332		GP-HC	3.38684	0.712852	5.20043	1.23039		GP_HC	13268976
PSSM	0.600822	PSSM		GP_Gibbs	5284		GP-GA	84.2085		GP-GA	3.41408	0.648302	4.64242	1.10715		GP_Gen	14111328
PSSM	0.63636	PSSM		En_Gen	5310		GP-Gibbs	80.545		GP-Gibbs	3.66824	0.750149	5.01223	1.17758		GP_Gibbs	13957686
PSSM	0.144921	PSSM		GP_HC	5152		En-HC	94.3301		En-HC	7.93881	0.919983	5.49458	1.34881		En_HC	14276496
PSSM	0.0560964	PSSM		En_Gibbs	4879		En-GA	96.0829		En-GA	9.50207	0.772342	4.85923	1.1849		En_Gen	14095395
PSSM	0.719733	PSSM		En_HC	5344		En-Gibbs	11.5188		En-Gibbs	15.56	1.59229	14.8754	1.77174		En_Gibbs	11899881
PSSM	0.578427	PSSM
PSSM	0.751143	PSSM
PSSM	0.652653	PSSM
PSSM	0.745335	PSSM
PSSM	0.138708	PSSM
PSSM	0.731245	PSSM
PSSM	-0.190183	PSSM
PSSM	0.658696	PSSM
PSSM	0.237346	PSSM
PSSM	1.92249	PSSM
PSSM	0.667695	PSSM
PSSM	1.78088	PSSM
PSSM	-0.220373	PSSM
PSSM	0.130916	PSSM
PSSM	-0.424581	PSSM
PSSM	0.17566	PSSM
PSSM	0.0741139	PSSM
PSSM	0.122051	PSSM
PSSM	0.109941	PSSM
PSSM	-0.3	PSSM
PSSM	0.951482	PSSM
PSSM	0.642487	PSSM
PSSM	1.22467	PSSM
PSSM	1.1608	PSSM
PSSM	0.114393	PSSM
PSSM	-0.0116635	PSSM
PSSM	0.130049	PSSM
PSSM	1.35129	PSSM
PSSM	1.03468	PSSM
PSSM	0.708647	PSSM
PSSM	0.505095	PSSM
PSSM	0.297537	PSSM
PSSM	0.691235	PSSM
PSSM	0.892845	PSSM
PSSM	-0.00936134	PSSM
PSSM	0.828007	PSSM
PSSM	0.507089	PSSM
PSSM	0.832991	PSSM
PSSM	1.3606	PSSM
PSSM	0.447113	PSSM
PSSM	0.65065	PSSM
PSSM	1.2508	PSSM
PSSM	1.61008	PSSM
PSSM	0.161465	PSSM
PSSM	0.666065	PSSM
PSSM	0.303498	PSSM
PSSM	1.93759	PSSM
PSSM	0.4148	PSSM
PSSM	-0.152873	PSSM
PSSM	0.271618	PSSM
PSSM	1.32663	PSSM
PSSM	-0.0929563	PSSM
PSSM	1.30223	PSSM
PSSM	1.04728	PSSM
PSSM	1.4897	PSSM
PSSM	5.48436	PSSM
PSSM	1.24223	PSSM
PSSM	0.607255	PSSM
PSSM	1.25304	PSSM
PSSM	0.350296	PSSM
PSSM	0.146409	PSSM
PSSM	-0.0462676	PSSM
PSSM	1.75072	PSSM
PSSM	0.597456	PSSM
PSSM	1.33171	PSSM
PSSM	0.0186668	PSSM
PSSM	0.648306	PSSM
PSSM	-0.440885	PSSM
PSSM	1.08503	PSSM
PSSM	0.119638	PSSM
PSSM	5.48436	PSSM
PSSM	0.205691	PSSM
PSSM	0.436877	PSSM
PSSM	1.32994	PSSM
PSSM	0.135286	PSSM
PSSM	0.188209	PSSM
PSSM	0.552573	PSSM
PSSM	1.29413	PSSM
PSSM	5.48436	PSSM
PSSM	1.25369	PSSM
PSSM	-0.0280105	PSSM
PSSM	0.856203	PSSM
PSSM	0.221014	PSSM
PSSM	0.854809	PSSM
PSSM	0.242085	PSSM
PSSM	5.48436	PSSM
PSSM	5.48436	PSSM
PSSM	0.552619	PSSM
PSSM	0.139591	PSSM
PSSM	0.726761	PSSM
PSSM	5.48436	PSSM
PSSM	0.62876	PSSM
PSSM	5.48436	PSSM
PSSM	-0.444925	PSSM
PSSM	5.48436	PSSM
PSSM	0.645155	PSSM
PSSM	0.14418	PSSM
PSSM	-0.00525447	PSSM
PSSM	0.928834	PSSM
PSSM	0.356909	PSSM
PSSM	1.37604	PSSM
PSSM	0.744341	PSSM
PSSM	0.837393	PSSM
PSSM	1.21607	PSSM
PSSM	0.163357	PSSM
PSSM	5.48436	PSSM
PSSM	5.48436	PSSM
PSSM	5.48436	PSSM
PSSM	0.223212	PSSM
PSSM	1.48418	PSSM
PSSM	0.5124	PSSM
PSSM	0.677276	PSSM
PSSM	5.48436	PSSM
PSSM	0.937668	PSSM
PSSM	0.204947	PSSM
PSSM	0.90655	PSSM
PSSM	5.48436	PSSM
PSSM	1.58896	PSSM
PSSM	5.48436	PSSM
PSSM	0.596496	PSSM
PSSM	0.214128	PSSM
PSSM	0.377261	PSSM
PSSM	0.11366	PSSM
PSSM	1.41953	PSSM
PSSM	1.79795	PSSM
PSSM	0.303446	PSSM
PSSM	5.48436	PSSM
PSSM	0.123588	PSSM
PSSM	5.48436	PSSM
PSSM	1.11573	PSSM
PSSM	1.46242	PSSM
PSSM	0.833327	PSSM
PSSM	1.36824	PSSM
PSSM	0.412628	PSSM
PSSM	0.298872	PSSM
PSSM	0.702208	PSSM
PSSM	1.16403	PSSM
PSSM	0.639959	PSSM
PSSM	1.0336	PSSM
PSSM	1.78086	PSSM
PSSM	5.48436	PSSM
PSSM	-0.0155503	PSSM
PSSM	0.546779	PSSM
PSSM	0.658207	PSSM
PSSM	0.429501	PSSM
PSSM	-0.367715	PSSM
PSSM	1.71939	PSSM
PSSM	0.719333	PSSM
PSSM	0.39894	PSSM
PSSM	5.48436	PSSM
PSSM	1.07989	PSSM
PSSM	2.068	PSSM
PSSM	5.48436	PSSM
PSSM	5.48436	PSSM
PSSM	0.856414	PSSM
PSSM	5.48436	PSSM
PSSM	0.905801	PSSM
PSSM	1.60039	PSSM
PSSM	0.79911	PSSM
PSSM	5.48436	PSSM
PSSM	5.48436	PSSM
PSSM	5.48436	PSSM
PSSM	2.11951	PSSM
PSSM	2.19441	PSSM
PSSM	5.48436	PSSM
PSSM	1.55645	PSSM
PSSM	1.05699	PSSM
PSSM	0.0702026	PSSM
PSSM	0.348774	PSSM
PSSM	0.78261	PSSM
PSSM	0.395251	PSSM
PSSM	1.07153	PSSM
PSSM	-0.276496	PSSM
PSSM	1.05463	PSSM
PSSM	1.69049	PSSM
PSSM	-0.38576	PSSM
PSSM	-0.0839617	PSSM
PSSM	0.32823	PSSM
PSSM	0.364517	PSSM
PSSM	0.540683	PSSM
PSSM	0.882844	PSSM
PSSM	0.613628	PSSM
PSSM	-0.040968	PSSM
PSSM	-0.427846	PSSM
PSSM	1.60593	PSSM
PSSM	0.235346	PSSM
PSSM	0.630055	PSSM
PSSM	1.02266	PSSM
PSSM	0.494164	PSSM
PSSM	0.635337	PSSM
PSSM	0.881804	PSSM
PSSM	0.450277	PSSM
PSSM	0.8074	PSSM
PSSM	2.63597	PSSM
PSSM	1.48288	PSSM
PSSM	0.980255	PSSM
PSSM	1.53421	PSSM
PSSM	5.48436	PSSM
PSSM	1.4044	PSSM
PSSM	0.183496	PSSM
PSSM	-0.349009	PSSM
PSSM	1.16022	PSSM
PSSM	0.0603281	PSSM
PSSM	5.48436	PSSM
PSSM	0.33867	PSSM
PSSM	5.48436	PSSM
PSSM	0.061015	PSSM
PSSM	0.125032	PSSM
PSSM	-0.300658	PSSM
PSSM	1.55447	PSSM
PSSM	0.952899	PSSM
PSSM	0.996247	PSSM
PSSM	1.79185	PSSM
PSSM	5.48436	PSSM
PSSM	-0.424887	PSSM
PSSM	1.40314	PSSM
PSSM	5.48436	PSSM
PSSM	0.139286	PSSM
PSSM	1.58077	PSSM
PSSM	0.241635	PSSM
PSSM	1.56834	PSSM
PSSM	1.18979	PSSM
PSSM	0.361676	PSSM
PSSM	5.48436	PSSM
PSSM	1.08174	PSSM
PSSM	0.192188	PSSM
PSSM	5.48436	PSSM
PSSM	0.25948	PSSM
PSSM	-0.0362898	PSSM
PSSM	1.28587	PSSM
PSSM	0.234371	PSSM
PSSM	1.00637	PSSM
PSSM	0.835939	PSSM
PSSM	5.48436	PSSM
PSSM	5.48436	PSSM
PSSM	-0.00739676	PSSM
PSSM	1.30899	PSSM
PSSM	-0.732931	PSSM
PSSM	1.60766	PSSM
PSSM	0.727099	PSSM
PSSM	2.25658	PSSM
PSSM	0.588906	PSSM
PSSM	0.881968	PSSM
PSSM	0.256296	PSSM
PSSM	1.68769	PSSM
PSSM	1.65117	PSSM
PSSM	5.48436	PSSM
PSSM	0.000270381	PSSM
PSSM	-0.0138443	PSSM
PSSM	1.209	PSSM
PSSM	0.798524	PSSM
PSSM	-0.172815	PSSM
PSSM	0.937436	PSSM
PSSM	1.86907	PSSM
PSSM	5.48436	PSSM
PSSM	0.78946	PSSM
PSSM	5.48436	PSSM
PSSM	1.89807	PSSM
PSSM	0.785242	PSSM
PSSM	0.941748	PSSM
PSSM	1.01446	PSSM
PSSM	0.930329	PSSM
PSSM	5.48436	PSSM
PSSM	5.48436	PSSM
PSSM	5.48436	PSSM
PSSM	5.48436	PSSM
PSSM	5.48436	PSSM
PSSM	5.48436	PSSM
PSSM	5.48436	PSSM
PSSM	5.48436	PSSM
PSSM	5.48436	PSSM
PSSM	5.48436	PSSM
PSSM	5.48436	PSSM
PSSM	5.48436	PSSM
PSSM	5.48436	PSSM
PSSM	5.48436	PSSM
PSSM	5.48436	PSSM
PSSM	5.48436	PSSM
PSSM	5.48436	PSSM
PSSM	5.48436	PSSM
PSSM	2.46917	PSSM
PSSM	5.48436	PSSM
PSSM	5.48436	PSSM
PSSM	5.48436	PSSM
PSSM	5.48436	PSSM
PSSM	5.48436	PSSM
PSSM	5.48436	PSSM
PSSM	5.48436	PSSM
PSSM	5.48436	PSSM
PSSM	5.48436	PSSM
PSSM	5.48436	PSSM
PSSM	5.48436	PSSM
PSSM	1.96237	PSSM
PSSM	5.48436	PSSM
PSSM	0.343685	PSSM
PSSM	5.48436	PSSM
PSSM	5.48436	PSSM
PSSM	5.48436	PSSM
PSSM	0.949212	PSSM
PSSM	0.30208	PSSM
PSSM	0.251958	PSSM
PSSM	0.702638	PSSM
PSSM	1.14707	PSSM
PSSM	5.48436	PSSM
PSSM	5.48436	PSSM
PSSM	2.23871	PSSM
PSSM	5.48436	PSSM
PSSM	5.48436	PSSM
PSSM	5.48436	PSSM
PSSM	1.12947	PSSM
PSSM	5.48436	PSSM
PSSM	5.48436	PSSM
PSSM	5.48436	PSSM
PSSM	5.48436	PSSM
PSSM	5.48436	PSSM
PSSM	5.48436	PSSM
PSSM	5.48436	PSSM
PSSM	5.48436	PSSM
PSSM	5.48436	PSSM
PSSM	1.09385	PSSM
PSSM	1.24379	PSSM
PSSM	0.577881	PSSM
PSSM	1.35688	PSSM
PSSM	5.48436	PSSM
PSSM	5.48436	PSSM
PSSM	5.48436	PSSM
PSSM	5.48436	PSSM
PSSM	5.48436	PSSM
PSSM	5.48436	PSSM
PSSM	5.48436	PSSM
PSSM	5.48436	PSSM
PSSM	5.48436	PSSM
PSSM	0.923599	PSSM
PSSM	5.48436	PSSM
PSSM	5.48436	PSSM
PSSM	1.76528	PSSM
PSSM	1.65946	PSSM
PSSM	0.867541	PSSM
PSSM	5.48436	PSSM
PSSM	1.26784	PSSM
PSSM	5.48436	PSSM
PSSM	5.48436	PSSM
PSSM	5.48436	PSSM
PSSM	5.48436	PSSM
PSSM	5.48436	PSSM
PSSM	5.48436	PSSM
PSSM	5.48436	PSSM
PSSM	5.48436	PSSM
PSSM	5.48436	PSSM
PSSM	5.48436	PSSM
PSSM	5.48436	PSSM
PSSM	5.48436	PSSM
PSSM	5.48436	PSSM
PSSM	5.48436	PSSM
PSSM	5.48436	PSSM
PSSM	5.48436	PSSM
PSSM	5.48436	PSSM
PSSM	1.27133	PSSM
PSSM	5.48436	PSSM
PSSM	1.56471	PSSM
PSSM	5.48436	PSSM
PSSM	5.48436	PSSM
PSSM	1.57916	PSSM
PSSM	5.48436	PSSM
PSSM	5.48436	PSSM
PSSM	5.48436	PSSM
PSSM	1.62618	PSSM
PSSM	5.48436	PSSM
PSSM	5.48436	PSSM
PSSM	5.48436	PSSM
PSSM	1.46376	PSSM
PSSM	5.48436	PSSM
PSSM	5.48436	PSSM
PSSM	1.60206	PSSM
PSSM	5.48436	PSSM
PSSM	5.48436	PSSM
PSSM	5.48436	PSSM
PSSM	5.48436	PSSM
PSSM	0.676566	PSSM
PSSM	5.48436	PSSM
PSSM	5.48436	PSSM
PSSM	5.48436	PSSM
PSSM	5.48436	PSSM
PSSM	5.48436	PSSM
PSSM	5.48436	PSSM
PSSM	1.96047	PSSM
PSSM	5.48436	PSSM
PSSM	5.48436	PSSM
PSSM	5.48436	PSSM
PSSM	5.48436	PSSM
PSSM	5.48436	PSSM
PSSM	5.48436	PSSM
PSSM	5.48436	PSSM
PSSM	1.26594	PSSM
PSSM	0.910856	PSSM
PSSM	1.37158	PSSM
PSSM	5.48436	PSSM
PSSM	5.48436	PSSM
PSSM	1.41524	PSSM
PSSM	1.87598	PSSM
PSSM	5.48436	PSSM
PSSM	5.48436	PSSM
PSSM	5.48436	PSSM
PSSM	5.48436	PSSM
PSSM	5.48436	PSSM
PSSM	5.48436	PSSM
PSSM	5.48436	PSSM
PSSM	0.641307	PSSM
PSSM	5.48436	PSSM
PSSM	5.48436	PSSM
PSSM	5.48436	PSSM
PSSM	0.433171	PSSM
PSSM	5.48436	PSSM
PSSM	0.175862	PSSM
PSSM	5.48436	PSSM
PSSM	5.48436	PSSM
PSSM	5.48436	PSSM
PSSM	1.60916	PSSM
PSSM	5.48436	PSSM
PSSM	5.48436	PSSM
PSSM	5.48436	PSSM
PSSM	1.48082	PSSM
PSSM	5.48436	PSSM
PSSM	2.53941	PSSM
PSSM	0.19076	PSSM
PSSM	5.48436	PSSM
PSSM	0.645997	PSSM
PSSM	1.70003	PSSM
PSSM	5.48436	PSSM
PSSM	5.48436	PSSM
PSSM	5.48436	PSSM
PSSM	5.48436	PSSM
PSSM	5.48436	PSSM
PSSM	5.48436	PSSM
PSSM	5.48436	PSSM
PSSM	5.48436	PSSM
PSSM	5.48436	PSSM
PSSM	5.48436	PSSM
PSSM	5.48436	PSSM
PSSM	5.48436	PSSM
PSSM	5.48436	PSSM
PSSM	0.765485	PSSM
PSSM	5.48436	PSSM
PSSM	5.48436	PSSM
PSSM	1.16473	PSSM
PSSM	0.926832	PSSM
PSSM	5.48436	PSSM
PSSM	5.48436	PSSM
PSSM	1.06257	PSSM
PSSM	1.20072	PSSM
PSSM	5.48436	PSSM
PSSM	2.03006	PSSM
PSSM	0.730136	PSSM
PSSM	5.48436	PSSM
PSSM	5.48436	PSSM
PSSM	5.48436	PSSM
PSSM	5.48436	PSSM
PSSM	5.48436	PSSM
PSSM	2.05677	PSSM
PSSM	5.48436	PSSM
PSSM	5.48436	PSSM
PSSM	0.938503	PSSM
PSSM	5.48436	PSSM
PSSM	5.48436	PSSM
PSSM	0.259222	PSSM
PSSM	5.48436	PSSM
PSSM	5.48436	PSSM
PSSM	5.48436	PSSM
PSSM	5.48436	PSSM
PSSM	5.48436	PSSM
PSSM	5.48436	PSSM
PSSM	5.48436	PSSM
PSSM	5.48436	PSSM
PSSM	5.48436	PSSM
PSSM	1.83395	PSSM
PSSM	5.48436	PSSM
PSSM	1.99093	PSSM
PSSM	5.48436	PSSM
PSSM	5.48436	PSSM
PSSM	5.48436	PSSM
PSSM	1.70663	PSSM
PSSM	5.48436	PSSM
PSSM	5.48436	PSSM
PSSM	5.48436	PSSM
PSSM	5.48436	PSSM
PSSM	5.48436	PSSM
PSSM	5.48436	PSSM
PSSM	5.48436	PSSM
PSSM	5.48436	PSSM
PSSM	1.76724	PSSM
PSSM	5.48436	PSSM
PSSM	5.48436	PSSM
PSSM	5.48436	PSSM
PSSM	5.48436	PSSM
PSSM	5.48436	PSSM
PSSM	0.244601	PSSM
PSSM	5.48436	PSSM
PSSM	2.39585	PSSM
PSSM	5.48436	PSSM
PSSM	5.48436	PSSM
PSSM	5.48436	PSSM
PSSM	5.48436	PSSM
PSSM	1.89061	PSSM
PSSM	5.48436	PSSM
PSSM	5.48436	PSSM
PSSM	5.48436	PSSM
PSSM	5.48436	PSSM
PSSM	0.511071	PSSM
PSSM	5.48436	PSSM
PSSM	0.0431502	PSSM
PSSM	5.48436	PSSM
PSSM	0.093846	PSSM
PSSM	5.48436	PSSM
PSSM	5.48436	PSSM
PSSM	5.48436	PSSM
PSSM	2.75662	PSSM
PSSM	5.48436	PSSM
PSSM	5.48436	PSSM
PSSM	5.48436	PSSM
PSSM	1.93203	PSSM
PSSM	5.48436	PSSM
PSSM	0.5438	PSSM
PSSM	0.98315	PSSM
PSSM	5.48436	PSSM
PSSM	5.48436	PSSM
PSSM	5.48436	PSSM
PSSM	5.48436	PSSM
PSSM	2.76563	PSSM
PSSM	5.48436	PSSM
PSSM	5.48436	PSSM
PSSM	0.346416	PSSM
PSSM	5.48436	PSSM
PSSM	5.48436	PSSM
PSSM	5.48436	PSSM
PSSM	5.48436	PSSM
PSSM	-0.255331	PSSM
PSSM	1.76806	PSSM
PSSM	5.48436	PSSM
PSSM	5.48436	PSSM
PSSM	5.48436	PSSM
PSSM	1.01199	PSSM
PSSM	5.48436	PSSM
PSSM	5.48436	PSSM
PSSM	5.48436	PSSM
PSSM	5.48436	PSSM
PSSM	5.48436	PSSM
PSSM	1.25933	PSSM
PSSM	5.48436	PSSM
PSSM	5.48436	PSSM
PSSM	5.48436	PSSM
PSSM	5.48436	PSSM
PSSM	0.60818	PSSM
PSSM	5.48436	PSSM
PSSM	1.92691	PSSM
PSSM	5.48436	PSSM
PSSM	5.48436	PSSM
PSSM	5.48436	PSSM
PSSM	5.48436	PSSM
PSSM	0.456275	PSSM
PSSM	5.48436	PSSM
PSSM	5.48436	PSSM
PSSM	5.48436	PSSM
PSSM	5.48436	PSSM
PSSM	0.553103	PSSM
PSSM	5.48436	PSSM
PSSM	1.47132	PSSM
PSSM	5.48436	PSSM
PSSM	5.48436	PSSM
PSSM	5.48436	PSSM
PSSM	0.0501652	PSSM
PSSM	5.48436	PSSM
PSSM	5.48436	PSSM
PSSM	5.48436	PSSM
PSSM	5.48436	PSSM
PSSM	5.48436	PSSM
PSSM	5.48436	PSSM
PSSM	5.48436	PSSM
PSSM	5.48436	PSSM
PSSM	5.48436	PSSM
PSSM	5.48436	PSSM
PSSM	0.502106	PSSM
PSSM	5.48436	PSSM
PSSM	5.48436	PSSM
PSSM	5.48436	PSSM
PSSM	5.48436	PSSM
PSSM	5.48436	PSSM
PSSM	5.48436	PSSM
PSSM	1.83035	PSSM
PSSM	0.615447	PSSM
PSSM	5.48436	PSSM
PSSM	5.48436	PSSM
PSSM	1.82333	PSSM
PSSM	5.48436	PSSM
PSSM	5.48436	PSSM
PSSM	1.51545	PSSM
PSSM	5.48436	PSSM
PSSM	5.48436	PSSM
PSSM	5.48436	PSSM
PSSM	1.52979	PSSM
PSSM	5.48436	PSSM
PSSM	5.48436	PSSM
PSSM	5.48436	PSSM
PSSM	5.48436	PSSM
PSSM	0.352181	PSSM
PSSM	5.48436	PSSM
PSSM	5.48436	PSSM
PSSM	2.10962	PSSM
PSSM	1.49692	PSSM
PSSM	5.48436	PSSM
PSSM	1.80291	PSSM
PSSM	5.48436	PSSM
PSSM	1.15334	PSSM
PSSM	5.48436	PSSM
PSSM	5.48436	PSSM
PSSM	1.09711	PSSM
PSSM	5.48436	PSSM
PSSM	1.73691	PSSM
PSSM	5.48436	PSSM
PSSM	1.25134	PSSM
PSSM	1.52561	PSSM
PSSM	5.48436	PSSM
PSSM	5.48436	PSSM
PSSM	5.48436	PSSM
PSSM	5.48436	PSSM
PSSM	5.48436	PSSM
PSSM	5.48436	PSSM
PSSM	1.61112	PSSM
PSSM	1.85068	PSSM
PSSM	1.72422	PSSM
PSSM	5.48436	PSSM
PSSM	0.21433	PSSM
PSSM	5.48436	PSSM
PSSM	5.48436	PSSM
PSSM	5.48436	PSSM
PSSM	2.21339	PSSM
PSSM	5.48436	PSSM
PSSM	5.48436	PSSM
PSSM	1.42933	PSSM
PSSM	1.79981	PSSM
PSSM	1.953	PSSM
PSSM	1.15577	PSSM
PSSM	1.79337	PSSM
PSSM	5.48436	PSSM
PSSM	5.48436	PSSM
PSSM	-0.108702	PSSM
PSSM	5.48436	PSSM
PSSM	5.48436	PSSM
PSSM	5.48436	PSSM
PSSM	5.48436	PSSM
PSSM	5.48436	PSSM
PSSM	5.48436	PSSM
PSSM	5.48436	PSSM
PSSM	5.48436	PSSM
PSSM	0.477339	PSSM
PSSM	1.10941	PSSM
PSSM	5.48436	PSSM
PSSM	1.14922	PSSM
PSSM	5.48436	PSSM
PSSM	5.48436	PSSM
PSSM	5.48436	PSSM
PSSM	1.37227	PSSM
PSSM	5.48436	PSSM
PSSM	5.48436	PSSM
PSSM	5.48436	PSSM
PSSM	1.16349	PSSM
PSSM	5.48436	PSSM
PSSM	5.48436	PSSM
PSSM	5.48436	PSSM
PSSM	0.8969	PSSM
PSSM	5.48436	PSSM
PSSM	-0.0746888	PSSM
PSSM	5.48436	PSSM
PSSM	5.48436	PSSM
PSSM	5.48436	PSSM
PSSM	2.68955	PSSM
PSSM	0.490291	PSSM
PSSM	5.48436	PSSM
PSSM	5.48436	PSSM
PSSM	5.48436	PSSM
PSSM	1.37882	PSSM
PSSM	5.48436	PSSM
PSSM	5.48436	PSSM
PSSM	1.84407	PSSM
PSSM	5.48436	PSSM
PSSM	5.48436	PSSM
PSSM	1.49335	PSSM
PSSM	1.41538	PSSM
PSSM	1.49954	PSSM
PSSM	2.0044	PSSM
PSSM	5.48436	PSSM
PSSM	0.873163	PSSM
PSSM	0.0879051	PSSM
PSSM	5.48436	PSSM
PSSM	5.48436	PSSM
PSSM	0.756842	PSSM
PSSM	1.2016	PSSM
PSSM	0.630661	PSSM
PSSM	1.95514	PSSM
PSSM	5.48436	PSSM
PSSM	5.48436	PSSM
PSSM	5.48436	PSSM
PSSM	0.582243	PSSM
PSSM	5.48436	PSSM
PSSM	5.48436	PSSM
PSSM	5.48436	PSSM
PSSM	1.32219	PSSM
PSSM	2.53274	PSSM
PSSM	1.4061	PSSM
PSSM	1.242	PSSM
PSSM	5.48436	PSSM
PSSM	5.48436	PSSM
PSSM	5.48436	PSSM
PSSM	5.48436	PSSM
PSSM	5.48436	PSSM
PSSM	0.66272	PSSM
PSSM	5.48436	PSSM
PSSM	5.48436	PSSM
PSSM	5.48436	PSSM
PSSM	1.77421	PSSM
PSSM	1.33391	PSSM
PSSM	5.48436	PSSM
PSSM	5.48436	PSSM
PSSM	1.34078	PSSM
PSSM	0.934426	PSSM
PSSM	5.48436	PSSM
PSSM	5.48436	PSSM
PSSM	5.48436	PSSM
PSSM	1.20223	PSSM
PSSM	1.56176	PSSM
PSSM	1.06141	PSSM
PSSM	5.48436	PSSM
PSSM	5.48436	PSSM
PSSM	5.48436	PSSM
PSSM	5.48436	PSSM
PSSM	1.48877	PSSM
PSSM	5.48436	PSSM
PSSM	5.48436	PSSM
PSSM	5.48436	PSSM
PSSM	1.51805	PSSM
PSSM	5.48436	PSSM
PSSM	5.48436	PSSM
PSSM	5.48436	PSSM
PSSM	5.48436	PSSM
PSSM	5.48436	PSSM
PSSM	5.48436	PSSM
PSSM	5.48436	PSSM
PSSM	1.2717	PSSM
PSSM	5.48436	PSSM
PSSM	5.48436	PSSM
PSSM	5.48436	PSSM
PSSM	5.48436	PSSM
PSSM	5.48436	PSSM
PSSM	5.48436	PSSM
PSSM	5.48436	PSSM
PSSM	0.994092	PSSM
PSSM	5.48436	PSSM
PSSM	5.48436	PSSM
PSSM	5.48436	PSSM
PSSM	0.482675	PSSM
PSSM	3.31759	PSSM
PSSM	5.48436	PSSM
PSSM	5.48436	PSSM
PSSM	5.48436	PSSM
PSSM	5.48436	PSSM
PSSM	5.48436	PSSM
PSSM	1.64189	PSSM
PSSM	0.903931	PSSM
PSSM	5.48436	PSSM
PSSM	5.48436	PSSM
PSSM	5.48436	PSSM
PSSM	1.61904	PSSM
PSSM	5.48436	PSSM
PSSM	5.48436	PSSM
PSSM	5.48436	PSSM
PSSM	2.18711	PSSM
PSSM	5.48436	PSSM
PSSM	5.48436	PSSM
PSSM	5.48436	PSSM
PSSM	5.48436	PSSM
PSSM	0.513486	PSSM
PSSM	5.48436	PSSM
PSSM	5.48436	PSSM
PSSM	5.48436	PSSM
PSSM	1.36789	PSSM
PSSM	5.48436	PSSM
PSSM	5.48436	PSSM
PSSM	5.48436	PSSM
PSSM	1.28888	PSSM
PSSM	5.48436	PSSM
PSSM	5.48436	PSSM
PSSM	5.48436	PSSM
PSSM	5.48436	PSSM
PSSM	1.05478	PSSM
PSSM	5.48436	PSSM
PSSM	5.48436	PSSM
PSSM	5.48436	PSSM
PSSM	5.48436	PSSM
PSSM	1.47747	PSSM
PSSM	5.48436	PSSM
PSSM	5.48436	PSSM
PSSM	5.48436	PSSM
PSSM	5.48436	PSSM
PSSM	5.48436	PSSM
PSSM	5.48436	PSSM
PSSM	5.48436	PSSM
PSSM	5.48436	PSSM
PSSM	1.76845	PSSM
PSSM	5.48436	PSSM
PSSM	5.48436	PSSM
PSSM	5.48436	PSSM
PSSM	5.48436	PSSM
PSSM	2.62976	PSSM
PSSM	5.48436	PSSM
PSSM	5.48436	PSSM
PSSM	5.48436	PSSM
PSSM	5.48436	PSSM
PSSM	5.48436	PSSM
PSSM	1.43599	PSSM
PSSM	0.100792	PSSM
PSSM	1.72612	PSSM
PSSM	-0.765548	PSSM
PSSM	5.48436	PSSM
PSSM	1.60971	PSSM
PSSM	5.48436	PSSM
PSSM	5.48436	PSSM
PSSM	5.48436	PSSM
PSSM	5.48436	PSSM
PSSM	5.48436	PSSM
PSSM	5.48436	PSSM
PSSM	5.48436	PSSM
PSSM	1.80489	PSSM
PSSM	1.76871	PSSM
PSSM	5.48436	PSSM
PSSM	5.48436	PSSM
PSSM	5.48436	PSSM
PSSM	5.48436	PSSM
PSSM	2.1183	PSSM
PSSM	5.48436	PSSM
PSSM	5.48436	PSSM
PSSM	0.550235	PSSM
PSSM	5.48436	PSSM
PSSM	1.35896	PSSM
PSSM	5.48436	PSSM
PSSM	1.34381	PSSM
PSSM	0.940999	PSSM
PSSM	1.61908	PSSM
PSSM	2.39378	PSSM
PSSM	5.48436	PSSM
PSSM	-0.565255	PSSM
PSSM	5.48436	PSSM
PSSM	1.50099	PSSM
PSSM	0.64075	PSSM
PSSM	1.2043	PSSM
PSSM	5.48436	PSSM
PSSM	1.88106	PSSM
PSSM	5.48436	PSSM
PSSM	-0.00597787	PSSM
PSSM	1.94165	PSSM
PSSM	5.48436	PSSM
PSSM	5.48436	PSSM
PSSM	1.84194	PSSM
PSSM	1.4217	PSSM
PSSM	0.726182	PSSM
PSSM	5.48436	PSSM
PSSM	5.48436	PSSM
PSSM	5.48436	PSSM
PSSM	5.48436	PSSM
PSSM	5.48436	PSSM
PSSM	5.48436	PSSM
PSSM	5.48436	PSSM
PSSM	5.48436	PSSM
PSSM	0.0349202	PSSM
PSSM	2.00901	PSSM
PSSM	1.62447	PSSM
PSSM	5.48436	PSSM
PSSM	5.48436	PSSM
PSSM	5.48436	PSSM
PSSM	5.48436	PSSM
PSSM	5.48436	PSSM
PSSM	5.48436	PSSM
PSSM	5.48436	PSSM
PSSM	5.48436	PSSM
PSSM	2.21797	PSSM
PSSM	1.53671	PSSM
PSSM	5.48436	PSSM
PSSM	5.48436	PSSM
PSSM	5.48436	PSSM
PSSM	5.48436	PSSM
PSSM	5.48436	PSSM
PSSM	1.2982	PSSM
PSSM	5.48436	PSSM
PSSM	1.16273	PSSM
PSSM	5.48436	PSSM
PSSM	5.48436	PSSM
PSSM	5.48436	PSSM
PSSM	5.48436	PSSM
PSSM	5.48436	PSSM
PSSM	1.46899	PSSM
PSSM	5.48436	PSSM
PSSM	5.48436	PSSM
PSSM	5.48436	PSSM
PSSM	0.0627966	PSSM
PSSM	5.48436	PSSM
PSSM	1.08216	PSSM
PSSM	5.48436	PSSM
PSSM	0.24711	PSSM
PSSM	1.20533	PSSM
PSSM	5.48436	PSSM
PSSM	-0.789566	PSSM
PSSM	5.48436	PSSM
PSSM	-0.701993	PSSM
PSSM	5.48436	PSSM
PSSM	5.48436	PSSM
PSSM	5.48436	PSSM
PSSM	0.28215	PSSM
PSSM	5.48436	PSSM
PSSM	5.48436	PSSM
PSSM	0.0975265	PSSM
PSSM	5.48436	PSSM
PSSM	5.48436	PSSM
PSSM	5.48436	PSSM
PSSM	5.48436	PSSM
PSSM	5.48436	PSSM
PSSM	5.48436	PSSM
PSSM	5.48436	PSSM
PSSM	5.48436	PSSM
PSSM	5.48436	PSSM
PSSM	5.48436	PSSM
PSSM	5.48436	PSSM
PSSM	5.48436	PSSM
PSSM	1.29527	PSSM
PSSM	5.48436	PSSM
PSSM	5.48436	PSSM
PSSM	5.48436	PSSM
PSSM	0.821187	PSSM
PSSM	5.48436	PSSM
PSSM	5.48436	PSSM
PSSM	5.48436	PSSM
PSSM	5.48436	PSSM
PSSM	5.48436	PSSM
PSSM	5.48436	PSSM
PSSM	0.672488	PSSM
PSSM	5.48436	PSSM
PSSM	5.48436	PSSM
PSSM	2.31834	PSSM
PSSM	5.48436	PSSM
PSSM	5.48436	PSSM
PSSM	5.48436	PSSM
PSSM	1.42728	PSSM
PSSM	1.0272	PSSM
PSSM	0.124509	PSSM
PSSM	5.48436	PSSM
PSSM	5.48436	PSSM
PSSM	5.48436	PSSM
PSSM	5.48436	PSSM
PSSM	5.48436	PSSM
PSSM	5.48436	PSSM
PSSM	5.48436	PSSM
PSSM	5.48436	PSSM
PSSM	2.08585	PSSM
PSSM	5.48436	PSSM
PSSM	5.48436	PSSM
PSSM	5.48436	PSSM
PSSM	5.48436	PSSM
PSSM	5.48436	PSSM
PSSM	5.48436	PSSM
PSSM	5.48436	PSSM
PSSM	5.48436	PSSM
PSSM	5.48436	PSSM
PSSM	2.79839	PSSM
PSSM	5.48436	PSSM
PSSM	5.48436	PSSM
PSSM	5.48436	PSSM
PSSM	5.48436	PSSM
PSSM	5.48436	PSSM
PSSM	5.48436	PSSM
PSSM	1.08285	PSSM
PSSM	5.48436	PSSM
PSSM	1.16849	PSSM
PSSM	5.48436	PSSM
PSSM	1.17102	PSSM
PSSM	5.48436	PSSM
PSSM	5.48436	PSSM
PSSM	1.36768	PSSM
PSSM	5.48436	PSSM
PSSM	5.48436	PSSM
PSSM	5.48436	PSSM
PSSM	5.48436	PSSM
PSSM	5.48436	PSSM
PSSM	1.67755	PSSM
PSSM	5.48436	PSSM
PSSM	5.48436	PSSM
PSSM	-0.175986	PSSM
PSSM	0.507407	PSSM
PSSM	5.48436	PSSM
PSSM	5.48436	PSSM
PSSM	5.48436	PSSM
PSSM	5.48436	PSSM
PSSM	5.48436	PSSM
PSSM	5.48436	PSSM
PSSM	1.97434	PSSM
PSSM	1.64679	PSSM
PSSM	5.48436	PSSM
PSSM	5.48436	PSSM
PSSM	5.48436	PSSM
PSSM	1.54382	PSSM
PSSM	5.48436	PSSM
PSSM	5.48436	PSSM
PSSM	1.699	PSSM
PSSM	0.172442	PSSM
PSSM	5.48436	PSSM
PSSM	5.48436	PSSM
PSSM	5.48436	PSSM
PSSM	0.174724	PSSM
PSSM	5.48436	PSSM
PSSM	5.48436	PSSM
PSSM	1.79705	PSSM
PSSM	5.48436	PSSM
PSSM	5.48436	PSSM
PSSM	5.48436	PSSM
PSSM	5.48436	PSSM
PSSM	5.48436	PSSM
PSSM	5.48436	PSSM
PSSM	5.48436	PSSM
PSSM	5.48436	PSSM
PSSM	5.48436	PSSM
PSSM	2.03237	PSSM
PSSM	5.48436	PSSM
PSSM	5.48436	PSSM
PSSM	5.48436	PSSM
PSSM	0.898214	PSSM
PSSM	1.09313	PSSM
PSSM	5.48436	PSSM
PSSM	1.73553	PSSM
PSSM	5.48436	PSSM
PSSM	5.48436	PSSM
PSSM	5.48436	PSSM
PSSM	5.48436	PSSM
PSSM	0.760015	PSSM
PSSM	1.08007	PSSM
PSSM	5.48436	PSSM
PSSM	5.48436	PSSM
PSSM	5.48436	PSSM
PSSM	1.95611	PSSM
PSSM	5.48436	PSSM
PSSM	5.48436	PSSM
PSSM	5.48436	PSSM
PSSM	0.785466	PSSM
PSSM	5.48436	PSSM
PSSM	5.48436	PSSM
PSSM	5.48436	PSSM
PSSM	1.62929	PSSM
PSSM	0.483585	PSSM
PSSM	5.48436	PSSM
PSSM	5.48436	PSSM
PSSM	2.6096	PSSM
PSSM	5.48436	PSSM
PSSM	1.73924	PSSM
PSSM	5.48436	PSSM
PSSM	5.48436	PSSM
PSSM	5.48436	PSSM
PSSM	5.48436	PSSM
PSSM	5.48436	PSSM
PSSM	5.48436	PSSM
PSSM	5.48436	PSSM
PSSM	5.48436	PSSM
PSSM	5.48436	PSSM
PSSM	1.81355	PSSM
PSSM	0.454185	PSSM
PSSM	0.475989	PSSM
PSSM	5.48436	PSSM
PSSM	1.77316	PSSM
PSSM	5.48436	PSSM
PSSM	5.48436	PSSM
PSSM	5.48436	PSSM
PSSM	5.48436	PSSM
PSSM	1.35838	PSSM
PSSM	5.48436	PSSM
PSSM	5.48436	PSSM
PSSM	5.48436	PSSM
PSSM	2.38319	PSSM
PSSM	5.48436	PSSM
PSSM	5.48436	PSSM
PSSM	5.48436	PSSM
PSSM	5.48436	PSSM
PSSM	1.18356	PSSM
PSSM	5.48436	PSSM
PSSM	1.23146	PSSM
PSSM	5.48436	PSSM
PSSM	1.37691	PSSM
PSSM	5.48436	PSSM
PSSM	1.93619	PSSM
PSSM	5.48436	PSSM
PSSM	5.48436	PSSM
PSSM	5.48436	PSSM
PSSM	5.48436	PSSM
PSSM	5.48436	PSSM
PSSM	2.5334	PSSM
PSSM	2.10138	PSSM
PSSM	5.48436	PSSM
PSSM	5.48436	PSSM
PSSM	5.48436	PSSM
PSSM	5.48436	PSSM
PSSM	5.48436	PSSM
PSSM	5.48436	PSSM
PSSM	1.94814	PSSM
PSSM	5.48436	PSSM
PSSM	5.48436	PSSM
PSSM	5.48436	PSSM
PSSM	1.33889	PSSM
PSSM	5.48436	PSSM
PSSM	0.998133	PSSM
PSSM	-0.237954	PSSM
PSSM	5.48436	PSSM
PSSM	-0.0610434	PSSM
PSSM	5.48436	PSSM
PSSM	5.48436	PSSM
PSSM	5.48436	PSSM
PSSM	0.701191	PSSM
PSSM	5.48436	PSSM
PSSM	1.07337	PSSM
PSSM	0.322836	PSSM
PSSM	5.48436	PSSM
PSSM	5.48436	PSSM
PSSM	5.48436	PSSM
PSSM	5.48436	PSSM
PSSM	5.48436	PSSM
PSSM	0.478043	PSSM
PSSM	1.66132	PSSM
PSSM	5.48436	PSSM
PSSM	5.48436	PSSM
PSSM	2.46116	PSSM
PSSM	5.48436	PSSM
PSSM	5.48436	PSSM
PSSM	5.48436	PSSM
PSSM	5.48436	PSSM
PSSM	1.26023	PSSM
PSSM	5.48436	PSSM
PSSM	1.09147	PSSM
PSSM	5.48436	PSSM
PSSM	5.48436	PSSM
PSSM	5.48436	PSSM
PSSM	5.48436	PSSM
PSSM	5.48436	PSSM
PSSM	5.48436	PSSM
PSSM	5.48436	PSSM
PSSM	5.48436	PSSM
PSSM	5.48436	PSSM
PSSM	5.48436	PSSM
PSSM	1.70063	PSSM
PSSM	5.48436	PSSM
PSSM	5.48436	PSSM
PSSM	5.48436	PSSM
PSSM	5.48436	PSSM
PSSM	5.48436	PSSM
PSSM	5.48436	PSSM
PSSM	5.48436	PSSM
PSSM	5.48436	PSSM
PSSM	5.48436	PSSM
PSSM	0.75329	PSSM
PSSM	5.48436	PSSM
PSSM	5.48436	PSSM
PSSM	0.78136	PSSM
PSSM	5.48436	PSSM
PSSM	5.48436	PSSM
PSSM	5.48436	PSSM
PSSM	1.33472	PSSM
PSSM	5.48436	PSSM
PSSM	5.48436	PSSM
PSSM	5.48436	PSSM
PSSM	2.51722	PSSM
PSSM	5.48436	PSSM
PSSM	5.48436	PSSM
PSSM	-0.129845	PSSM
PSSM	5.48436	PSSM
PSSM	5.48436	PSSM
PSSM	5.48436	PSSM
PSSM	5.48436	PSSM
PSSM	2.51747	PSSM
PSSM	1.85002	PSSM
PSSM	5.48436	PSSM
PSSM	5.48436	PSSM
PSSM	5.48436	PSSM
PSSM	5.48436	PSSM
PSSM	5.48436	PSSM
PSSM	0.707577	PSSM
PSSM	5.48436	PSSM
PSSM	5.48436	PSSM
PSSM	2.77025	PSSM
PSSM	0.138503	PSSM
PSSM	5.48436	PSSM
PSSM	5.48436	PSSM
PSSM	5.48436	PSSM
PSSM	5.48436	PSSM
PSSM	5.48436	PSSM
PSSM	5.48436	PSSM
PSSM	5.48436	PSSM
PSSM	5.48436	PSSM
PSSM	0.994763	PSSM
PSSM	1.336	PSSM
PSSM	5.48436	PSSM
PSSM	5.48436	PSSM
PSSM	5.48436	PSSM
PSSM	1.40314	PSSM
PSSM	1.23087	PSSM
PSSM	5.48436	PSSM
PSSM	5.48436	PSSM
PSSM	5.48436	PSSM
PSSM	5.48436	PSSM
PSSM	0.265062	PSSM
PSSM	5.48436	PSSM
PSSM	5.48436	PSSM
PSSM	5.48436	PSSM
PSSM	1.44268	PSSM
PSSM	5.48436	PSSM
PSSM	2.22783	PSSM
PSSM	0.919632	PSSM
PSSM	5.48436	PSSM
PSSM	5.48436	PSSM
PSSM	5.48436	PSSM
PSSM	5.48436	PSSM
PSSM	5.48436	PSSM
PSSM	0.302977	PSSM
PSSM	5.48436	PSSM
PSSM	1.85867	PSSM
PSSM	5.48436	PSSM
PSSM	5.48436	PSSM
PSSM	1.84183	PSSM
PSSM	5.48436	PSSM
PSSM	5.48436	PSSM
PSSM	5.48436	PSSM
PSSM	2.25176	PSSM
PSSM	3.11848	PSSM
PSSM	1.77261	PSSM
PSSM	5.48436	PSSM
PSSM	5.48436	PSSM
PSSM	5.48436	PSSM
PSSM	1.82912	PSSM
PSSM	2.43268	PSSM
PSSM	5.48436	PSSM
PSSM	5.48436	PSSM
PSSM	5.48436	PSSM
PSSM	5.48436	PSSM
PSSM	5.48436	PSSM
PSSM	5.48436	PSSM
PSSM	5.48436	PSSM
PSSM	1.30792	PSSM
PSSM	1.77198	PSSM
PSSM	5.48436	PSSM
PSSM	0.434566	PSSM
PSSM	5.48436	PSSM
PSSM	1.54782	PSSM
PSSM	0.637955	PSSM
PSSM	5.48436	PSSM
PSSM	2.91056	PSSM
PSSM	5.48436	PSSM
PSSM	5.48436	PSSM
PSSM	5.48436	PSSM
PSSM	5.48436	PSSM
PSSM	5.48436	PSSM
PSSM	1.78576	PSSM
PSSM	5.48436	PSSM
PSSM	-0.0314601	PSSM
PSSM	5.48436	PSSM
PSSM	2.48396	PSSM
PSSM	0.328052	PSSM
PSSM	0.261066	PSSM
PSSM	1.63544	PSSM
PSSM	5.48436	PSSM
PSSM	1.83722	PSSM
PSSM	5.48436	PSSM
PSSM	5.48436	PSSM
PSSM	5.48436	PSSM
PSSM	5.48436	PSSM
PSSM	5.48436	PSSM
PSSM	5.48436	PSSM
PSSM	5.48436	PSSM
PSSM	5.48436	PSSM
PSSM	2.26925	PSSM
PSSM	2.2381	PSSM
PSSM	5.48436	PSSM
PSSM	5.48436	PSSM
PSSM	5.48436	PSSM
PSSM	5.48436	PSSM
PSSM	0.129316	PSSM
PSSM	2.54141	PSSM
PSSM	5.48436	PSSM
PSSM	5.48436	PSSM
PSSM	5.48436	PSSM
PSSM	0.998176	PSSM
PSSM	5.48436	PSSM
PSSM	5.48436	PSSM
PSSM	5.48436	PSSM
PSSM	5.48436	PSSM
PSSM	5.48436	PSSM
PSSM	5.48436	PSSM
PSSM	5.48436	PSSM
PSSM	5.48436	PSSM
PSSM	5.48436	PSSM
PSSM	5.48436	PSSM
PSSM	5.48436	PSSM
PSSM	1.29622	PSSM
PSSM	1.94435	PSSM
PSSM	5.48436	PSSM
PSSM	5.48436	PSSM
PSSM	5.48436	PSSM
PSSM	5.48436	PSSM
PSSM	5.48436	PSSM
PSSM	5.48436	PSSM
PSSM	5.48436	PSSM
PSSM	5.48436	PSSM
PSSM	5.48436	PSSM
PSSM	2.25676	PSSM
PSSM	5.48436	PSSM
PSSM	5.48436	PSSM
PSSM	5.48436	PSSM
PSSM	1.44873	PSSM
PSSM	1.91393	PSSM
PSSM	5.48436	PSSM
PSSM	5.48436	PSSM
PSSM	5.48436	PSSM
PSSM	5.48436	PSSM
PSSM	0.37088	PSSM
PSSM	2.25244	PSSM
PSSM	5.48436	PSSM
PSSM	5.48436	PSSM
PSSM	1.37195	PSSM
PSSM	1.21938	PSSM
PSSM	5.48436	PSSM
PSSM	5.48436	PSSM
PSSM	2.02541	PSSM
PSSM	5.48436	PSSM
PSSM	-0.0148723	PSSM
PSSM	1.67049	PSSM
PSSM	1.42715	PSSM
PSSM	1.39357	PSSM
PSSM	5.48436	PSSM
PSSM	5.48436	PSSM
PSSM	5.48436	PSSM
PSSM	1.61429	PSSM
PSSM	5.48436	PSSM
PSSM	5.48436	PSSM
PSSM	0.866909	PSSM
PSSM	0.546406	PSSM
PSSM	5.48436	PSSM
PSSM	5.48436	PSSM
PSSM	5.48436	PSSM
PSSM	0.327039	PSSM
PSSM	0.929689	PSSM
PSSM	0.165273	PSSM
PSSM	5.48436	PSSM
PSSM	5.48436	PSSM
PSSM	5.48436	PSSM
PSSM	-0.00817914	PSSM
PSSM	5.48436	PSSM
PSSM	5.48436	PSSM
PSSM	5.48436	PSSM
PSSM	5.48436	PSSM
PSSM	1.00616	PSSM
PSSM	5.48436	PSSM
PSSM	5.48436	PSSM
PSSM	0.73525	PSSM
PSSM	2.21718	PSSM
PSSM	5.48436	PSSM
PSSM	5.48436	PSSM
PSSM	5.48436	PSSM
PSSM	5.48436	PSSM
PSSM	5.48436	PSSM
PSSM	5.48436	PSSM
PSSM	5.48436	PSSM
PSSM	5.48436	PSSM
PSSM	5.48436	PSSM
PSSM	5.48436	PSSM
PSSM	5.48436	PSSM
PSSM	1.01372	PSSM
PSSM	1.43063	PSSM
PSSM	5.48436	PSSM
PSSM	5.48436	PSSM
PSSM	1.78985	PSSM
PSSM	5.48436	PSSM
PSSM	1.01184	PSSM
PSSM	0.876452	PSSM
PSSM	5.48436	PSSM
PSSM	5.48436	PSSM
PSSM	5.48436	PSSM
PSSM	5.48436	PSSM
PSSM	5.48436	PSSM
PSSM	2.23684	PSSM
PSSM	5.48436	PSSM
PSSM	5.48436	PSSM
PSSM	5.48436	PSSM
PSSM	5.48436	PSSM
PSSM	0.785208	PSSM
PSSM	5.48436	PSSM
PSSM	5.48436	PSSM
PSSM	5.48436	PSSM
PSSM	0.944044	PSSM
PSSM	5.48436	PSSM
PSSM	5.48436	PSSM
PSSM	2.38899	PSSM
PSSM	5.48436	PSSM
PSSM	5.48436	PSSM
PSSM	5.48436	PSSM
PSSM	5.48436	PSSM
PSSM	5.48436	PSSM
PSSM	1.64408	PSSM
PSSM	5.48436	PSSM
PSSM	5.48436	PSSM
PSSM	5.48436	PSSM
PSSM	0.855177	PSSM
PSSM	5.48436	PSSM
PSSM	5.48436	PSSM
PSSM	-0.116997	PSSM
PSSM	5.48436	PSSM
PSSM	1.85261	PSSM
PSSM	5.48436	PSSM
PSSM	5.48436	PSSM
PSSM	5.48436	PSSM
PSSM	1.71584	PSSM
PSSM	5.48436	PSSM
PSSM	1.74051	PSSM
PSSM	2.36526	PSSM
PSSM	5.48436	PSSM
PSSM	-0.0231172	PSSM
PSSM	5.48436	PSSM
PSSM	5.48436	PSSM
PSSM	5.48436	PSSM
PSSM	5.48436	PSSM
PSSM	5.48436	PSSM
PSSM	5.48436	PSSM
PSSM	5.48436	PSSM
PSSM	5.48436	PSSM
PSSM	0.970967	PSSM
PSSM	0.840624	PSSM
PSSM	5.48436	PSSM
PSSM	0.894089	PSSM
PSSM	5.48436	PSSM
PSSM	5.48436	PSSM
PSSM	5.48436	PSSM
PSSM	5.48436	PSSM
PSSM	2.46101	PSSM
PSSM	5.48436	PSSM
PSSM	5.48436	PSSM
PSSM	5.48436	PSSM
PSSM	5.48436	PSSM
PSSM	1.39757	PSSM
PSSM	0.614163	PSSM
PSSM	1.2134	PSSM
PSSM	1.45531	PSSM
PSSM	1.09145	PSSM
PSSM	5.48436	PSSM
PSSM	-0.216505	PSSM
PSSM	5.48436	PSSM
PSSM	5.48436	PSSM
PSSM	5.48436	PSSM
PSSM	2.40922	PSSM
PSSM	5.48436	PSSM
PSSM	5.48436	PSSM
PSSM	5.48436	PSSM
PSSM	5.48436	PSSM
PSSM	5.48436	PSSM
PSSM	5.48436	PSSM
PSSM	0.364249	PSSM
PSSM	0.934329	PSSM
PSSM	5.48436	PSSM
PSSM	5.48436	PSSM
PSSM	5.48436	PSSM
PSSM	0.314452	PSSM
PSSM	5.48436	PSSM
PSSM	2.14478	PSSM
PSSM	5.48436	PSSM
PSSM	5.48436	PSSM
PSSM	5.48436	PSSM
PSSM	5.48436	PSSM
PSSM	5.48436	PSSM
PSSM	5.48436	PSSM
PSSM	0.663693	PSSM
PSSM	5.48436	PSSM
PSSM	5.48436	PSSM
PSSM	1.29477	PSSM
PSSM	5.48436	PSSM
PSSM	5.48436	PSSM
PSSM	5.48436	PSSM
PSSM	5.48436	PSSM
PSSM	5.48436	PSSM
PSSM	5.48436	PSSM
PSSM	5.48436	PSSM
PSSM	5.48436	PSSM
PSSM	5.48436	PSSM
PSSM	5.48436	PSSM
PSSM	5.48436	PSSM
PSSM	5.48436	PSSM
PSSM	5.48436	PSSM
PSSM	0.794863	PSSM
PSSM	5.48436	PSSM
PSSM	5.48436	PSSM
PSSM	5.48436	PSSM
PSSM	0.408963	PSSM
PSSM	1.19384	PSSM
PSSM	0.903833	PSSM
PSSM	1.42601	PSSM
PSSM	5.48436	PSSM
PSSM	5.48436	PSSM
PSSM	5.48436	PSSM
PSSM	5.48436	PSSM
PSSM	5.48436	PSSM
PSSM	5.48436	PSSM
PSSM	5.48436	PSSM
PSSM	5.48436	PSSM
PSSM	5.48436	PSSM
PSSM	5.48436	PSSM
PSSM	5.48436	PSSM
PSSM	5.48436	PSSM
PSSM	1.33025	PSSM
PSSM	5.48436	PSSM
PSSM	1.87116	PSSM
PSSM	0.597782	PSSM
PSSM	5.48436	PSSM
PSSM	5.48436	PSSM
PSSM	0.100806	PSSM
PSSM	5.48436	PSSM
PSSM	5.48436	PSSM
PSSM	5.48436	PSSM
PSSM	1.44433	PSSM
PSSM	1.96432	PSSM
PSSM	1.54615	PSSM
PSSM	5.48436	PSSM
PSSM	5.48436	PSSM
PSSM	5.48436	PSSM
PSSM	1.84899	PSSM
PSSM	5.48436	PSSM
PSSM	5.48436	PSSM
PSSM	5.48436	PSSM
PSSM	1.80109	PSSM
PSSM	1.30472	PSSM
PSSM	5.48436	PSSM
PSSM	-0.742512	PSSM
PSSM	5.48436	PSSM
PSSM	5.48436	PSSM
PSSM	5.48436	PSSM
PSSM	5.48436	PSSM
PSSM	2.46034	PSSM
PSSM	5.48436	PSSM
PSSM	0.243984	PSSM
PSSM	5.48436	PSSM
PSSM	5.48436	PSSM
PSSM	5.48436	PSSM
PSSM	5.48436	PSSM
PSSM	5.48436	PSSM
PSSM	1.00462	PSSM
PSSM	5.48436	PSSM
PSSM	0.307589	PSSM
PSSM	5.48436	PSSM
PSSM	5.48436	PSSM
PSSM	5.48436	PSSM
PSSM	1.58086	PSSM
PSSM	2.24581	PSSM
PSSM	5.48436	PSSM
PSSM	5.48436	PSSM
PSSM	1.97472	PSSM
PSSM	5.48436	PSSM
PSSM	5.48436	PSSM
PSSM	5.48436	PSSM
PSSM	5.48436	PSSM
PSSM	5.48436	PSSM
PSSM	5.48436	PSSM
PSSM	0.118197	PSSM
PSSM	5.48436	PSSM
PSSM	5.48436	PSSM
PSSM	5.48436	PSSM
PSSM	5.48436	PSSM
PSSM	5.48436	PSSM
PSSM	5.48436	PSSM
PSSM	5.48436	PSSM
PSSM	5.48436	PSSM
PSSM	5.48436	PSSM
PSSM	2.20183	PSSM
PSSM	5.48436	PSSM
PSSM	1.50262	PSSM
PSSM	5.48436	PSSM
PSSM	5.48436	PSSM
PSSM	5.48436	PSSM
PSSM	5.48436	PSSM
PSSM	5.48436	PSSM
PSSM	5.48436	PSSM
PSSM	5.48436	PSSM
PSSM	5.48436	PSSM
PSSM	5.48436	PSSM
PSSM	5.48436	PSSM
PSSM	5.48436	PSSM
PSSM	1.99329	PSSM
PSSM	5.48436	PSSM
PSSM	5.48436	PSSM
PSSM	5.48436	PSSM
PSSM	5.48436	PSSM
PSSM	5.48436	PSSM
PSSM	5.48436	PSSM
PSSM	5.48436	PSSM
PSSM	5.48436	PSSM
PSSM	5.48436	PSSM
PSSM	5.48436	PSSM
PSSM	5.48436	PSSM
PSSM	5.48436	PSSM
PSSM	5.48436	PSSM
PSSM	5.48436	PSSM
PSSM	1.02304	PSSM
PSSM	5.48436	PSSM
PSSM	0.939818	PSSM
PSSM	1.15136	PSSM
PSSM	5.48436	PSSM
PSSM	5.48436	PSSM
PSSM	0.854962	PSSM
PSSM	5.48436	PSSM
PSSM	0.983019	PSSM
PSSM	5.48436	PSSM
PSSM	2.85243	PSSM
PSSM	5.48436	PSSM
PSSM	5.48436	PSSM
PSSM	5.48436	PSSM
PSSM	5.48436	PSSM
PSSM	5.48436	PSSM
PSSM	5.48436	PSSM
PSSM	5.48436	PSSM
PSSM	5.48436	PSSM
PSSM	5.48436	PSSM
PSSM	5.48436	PSSM
PSSM	5.48436	PSSM
PSSM	5.48436	PSSM
PSSM	5.48436	PSSM
PSSM	5.48436	PSSM
PSSM	5.48436	PSSM
PSSM	5.48436	PSSM
PSSM	5.48436	PSSM
PSSM	5.48436	PSSM
PSSM	5.48436	PSSM
PSSM	5.48436	PSSM
PSSM	5.48436	PSSM
PSSM	5.48436	PSSM
PSSM	5.48436	PSSM
PSSM	5.48436	PSSM
PSSM	1.54746	PSSM
PSSM	5.48436	PSSM
PSSM	5.48436	PSSM
PSSM	5.48436	PSSM
PSSM	1.65779	PSSM
PSSM	5.48436	PSSM
PSSM	5.48436	PSSM
PSSM	5.48436	PSSM
PSSM	5.48436	PSSM
PSSM	5.48436	PSSM
PSSM	5.48436	PSSM
PSSM	2.54459	PSSM
PSSM	1.87934	PSSM
PSSM	0.503978	PSSM
PSSM	5.48436	PSSM
PSSM	2.71192	PSSM
PSSM	5.48436	PSSM
PSSM	5.48436	PSSM
PSSM	5.48436	PSSM
PSSM	1.38752	PSSM
PSSM	2.19192	PSSM
PSSM	5.48436	PSSM
PSSM	2.48887	PSSM
PSSM	5.48436	PSSM
PSSM	1.40949	PSSM
PSSM	0.0144094	PSSM
PSSM	2.25941	PSSM
PSSM	5.48436	PSSM
PSSM	2.33059	PSSM
PSSM	5.48436	PSSM
PSSM	5.48436	PSSM
PSSM	5.48436	PSSM
PSSM	5.48436	PSSM
PSSM	5.48436	PSSM
PSSM	1.73869	PSSM
PSSM	5.48436	PSSM
PSSM	5.48436	PSSM
PSSM	5.48436	PSSM
PSSM	5.48436	PSSM
PSSM	5.48436	PSSM
PSSM	5.48436	PSSM
PSSM	5.48436	PSSM
PSSM	1.48844	PSSM
PSSM	5.48436	PSSM
PSSM	5.48436	PSSM
PSSM	0.610701	PSSM
PSSM	5.48436	PSSM
PSSM	5.48436	PSSM
PSSM	1.9181	PSSM
PSSM	5.48436	PSSM
PSSM	5.48436	PSSM
PSSM	1.71327	PSSM
PSSM	5.48436	PSSM
PSSM	5.48436	PSSM
PSSM	5.48436	PSSM
PSSM	5.48436	PSSM
PSSM	0.451605	PSSM
PSSM	5.48436	PSSM
PSSM	5.48436	PSSM
PSSM	5.48436	PSSM
PSSM	5.48436	PSSM
PSSM	5.48436	PSSM
PSSM	5.48436	PSSM
PSSM	5.48436	PSSM
PSSM	5.48436	PSSM
PSSM	5.48436	PSSM
PSSM	1.26018	PSSM
PSSM	1.57033	PSSM
PSSM	5.48436	PSSM
PSSM	5.48436	PSSM
PSSM	5.48436	PSSM
PSSM	2.07906	PSSM
PSSM	5.48436	PSSM
PSSM	5.48436	PSSM
PSSM	5.48436	PSSM
PSSM	5.48436	PSSM
PSSM	5.48436	PSSM
PSSM	5.48436	PSSM
PSSM	5.48436	PSSM
PSSM	5.48436	PSSM
PSSM	5.48436	PSSM
PSSM	0.965353	PSSM
PSSM	5.48436	PSSM
PSSM	5.48436	PSSM
PSSM	1.87848	PSSM
PSSM	5.48436	PSSM
PSSM	5.48436	PSSM
PSSM	0.742239	PSSM
PSSM	5.48436	PSSM
PSSM	5.48436	PSSM
PSSM	1.17407	PSSM
PSSM	5.48436	PSSM
PSSM	5.48436	PSSM
PSSM	2.56318	PSSM
PSSM	5.48436	PSSM
PSSM	5.48436	PSSM
PSSM	5.48436	PSSM
PSSM	5.48436	PSSM
PSSM	5.48436	PSSM
PSSM	1.78629	PSSM
PSSM	5.48436	PSSM
PSSM	1.96052	PSSM
PSSM	5.48436	PSSM
PSSM	5.48436	PSSM
PSSM	5.48436	PSSM
PSSM	5.48436	PSSM
PSSM	5.48436	PSSM
PSSM	0.235332	PSSM
PSSM	0.369675	PSSM
PSSM	5.48436	PSSM
PSSM	5.48436	PSSM
PSSM	5.48436	PSSM
PSSM	5.48436	PSSM
PSSM	-0.120525	PSSM
PSSM	5.48436	PSSM
PSSM	1.90279	PSSM
PSSM	0.48054	PSSM
PSSM	5.48436	PSSM
PSSM	5.48436	PSSM
PSSM	-0.647635	PSSM
PSSM	1.39037	PSSM
PSSM	5.48436	PSSM
PSSM	5.48436	PSSM
PSSM	5.48436	PSSM
PSSM	1.77494	PSSM
PSSM	0.620658	PSSM
PSSM	5.48436	PSSM
PSSM	5.48436	PSSM
PSSM	2.30999	PSSM
PSSM	5.48436	PSSM
PSSM	5.48436	PSSM
PSSM	0.547991	PSSM
PSSM	5.48436	PSSM
PSSM	1.69144	PSSM
PSSM	5.48436	PSSM
PSSM	5.48436	PSSM
PSSM	5.48436	PSSM
PSSM	5.48436	PSSM
PSSM	5.48436	PSSM
PSSM	5.48436	PSSM
PSSM	1.81967	PSSM
PSSM	2.24361	PSSM
PSSM	0.835099	PSSM
PSSM	2.38046	PSSM
PSSM	1.47433	PSSM
PSSM	5.48436	PSSM
PSSM	0.897698	PSSM
PSSM	0.907917	PSSM
PSSM	1.91628	PSSM
PSSM	0.513501	PSSM
PSSM	2.18669	PSSM
PSSM	5.48436	PSSM
PSSM	1.70026	PSSM
PSSM	5.48436	PSSM
PSSM	5.48436	PSSM
PSSM	5.48436	PSSM
PSSM	1.02426	PSSM
PSSM	5.48436	PSSM
PSSM	5.48436	PSSM
PSSM	1.90322	PSSM
PSSM	0.849152	PSSM
PSSM	1.28194	PSSM
PSSM	5.48436	PSSM
PSSM	5.48436	PSSM
PSSM	5.48436	PSSM
PSSM	5.48436	PSSM
PSSM	5.48436	PSSM
PSSM	5.48436	PSSM
PSSM	5.48436	PSSM
PSSM	5.48436	PSSM
PSSM	5.48436	PSSM
PSSM	5.48436	PSSM
PSSM	5.48436	PSSM
PSSM	5.48436	PSSM
PSSM	5.48436	PSSM
PSSM	1.55909	PSSM
PSSM	5.48436	PSSM
PSSM	5.48436	PSSM
PSSM	5.48436	PSSM
PSSM	5.48436	PSSM
PSSM	5.48436	PSSM
PSSM	5.48436	PSSM
PSSM	5.48436	PSSM
PSSM	5.48436	PSSM
PSSM	0.749408	PSSM
PSSM	5.48436	PSSM
PSSM	5.48436	PSSM
PSSM	5.48436	PSSM
PSSM	5.48436	PSSM
PSSM	5.48436	PSSM
PSSM	5.48436	PSSM
PSSM	0.761109	PSSM
PSSM	5.48436	PSSM
PSSM	5.48436	PSSM
PSSM	5.48436	PSSM
PSSM	5.48436	PSSM
PSSM	2.22554	PSSM
PSSM	0.361897	PSSM
PSSM	1.68209	PSSM
PSSM	1.58952	PSSM
PSSM	5.48436	PSSM
PSSM	5.48436	PSSM
PSSM	5.48436	PSSM
PSSM	5.48436	PSSM
PSSM	1.33056	PSSM
PSSM	5.48436	PSSM
PSSM	5.48436	PSSM
PSSM	5.48436	PSSM
PSSM	2.97418	PSSM
PSSM	5.48436	PSSM
PSSM	5.48436	PSSM
PSSM	5.48436	PSSM
PSSM	5.48436	PSSM
PSSM	5.48436	PSSM
PSSM	5.48436	PSSM
PSSM	5.48436	PSSM
PSSM	5.48436	PSSM
PSSM	5.48436	PSSM
PSSM	5.48436	PSSM
PSSM	5.48436	PSSM
PSSM	5.48436	PSSM
PSSM	5.48436	PSSM
PSSM	5.48436	PSSM
PSSM	5.48436	PSSM
PSSM	5.48436	PSSM
PSSM	5.48436	PSSM
PSSM	5.48436	PSSM
PSSM	5.48436	PSSM
PSSM	5.48436	PSSM
PSSM	0.932291	PSSM
PSSM	5.48436	PSSM
PSSM	5.48436	PSSM
PSSM	5.48436	PSSM
PSSM	2.4816	PSSM
PSSM	5.48436	PSSM
PSSM	1.33006	PSSM
PSSM	5.48436	PSSM
PSSM	5.48436	PSSM
PSSM	1.71531	PSSM
PSSM	1.86148	PSSM
PSSM	5.48436	PSSM
PSSM	5.48436	PSSM
PSSM	5.48436	PSSM
PSSM	5.48436	PSSM
PSSM	5.48436	PSSM
PSSM	5.48436	PSSM
PSSM	5.48436	PSSM
PSSM	-0.432557	PSSM
PSSM	5.48436	PSSM
PSSM	5.48436	PSSM
PSSM	5.48436	PSSM
PSSM	5.48436	PSSM
PSSM	5.48436	PSSM
PSSM	5.48436	PSSM
PSSM	5.48436	PSSM
PSSM	0.768915	PSSM
PSSM	5.48436	PSSM
PSSM	5.48436	PSSM
PSSM	5.48436	PSSM
PSSM	0.255773	PSSM
PSSM	5.48436	PSSM
PSSM	5.48436	PSSM
PSSM	5.48436	PSSM
PSSM	5.48436	PSSM
PSSM	5.48436	PSSM
PSSM	5.48436	PSSM
PSSM	2.72652	PSSM
PSSM	0.955605	PSSM
PSSM	5.48436	PSSM
PSSM	5.48436	PSSM
PSSM	0.0136434	PSSM
PSSM	1.71721	PSSM
PSSM	5.48436	PSSM
PSSM	0.127239	PSSM
PSSM	0.472901	PSSM
PSSM	5.48436	PSSM
PSSM	5.48436	PSSM
PSSM	5.48436	PSSM
PSSM	5.48436	PSSM
PSSM	5.48436	PSSM
PSSM	2.25112	PSSM
PSSM	5.48436	PSSM
PSSM	1.61344	PSSM
PSSM	5.48436	PSSM
PSSM	5.48436	PSSM
PSSM	2.33091	PSSM
PSSM	3.07682	PSSM
PSSM	5.48436	PSSM
PSSM	2.09576	PSSM
PSSM	2.27994	PSSM
PSSM	1.84441	PSSM
PSSM	5.48436	PSSM
PSSM	5.48436	PSSM
PSSM	0.527825	PSSM
PSSM	1.93561	PSSM
PSSM	1.96229	PSSM
PSSM	1.3595	PSSM
PSSM	5.48436	PSSM
PSSM	1.34059	PSSM
PSSM	5.48436	PSSM
PSSM	5.48436	PSSM
PSSM	5.48436	PSSM
PSSM	5.48436	PSSM
PSSM	1.58532	PSSM
PSSM	5.48436	PSSM
PSSM	5.48436	PSSM
PSSM	1.51252	PSSM
PSSM	5.48436	PSSM
PSSM	5.48436	PSSM
PSSM	5.48436	PSSM
PSSM	5.48436	PSSM
PSSM	0.741229	PSSM
PSSM	1.13066	PSSM
PSSM	1.87922	PSSM
PSSM	2.03872	PSSM
PSSM	5.48436	PSSM
PSSM	2.0913	PSSM
PSSM	1.27488	PSSM
PSSM	5.48436	PSSM
PSSM	5.48436	PSSM
PSSM	1.46235	PSSM
PSSM	5.48436	PSSM
PSSM	0.593422	PSSM
PSSM	1.44641	PSSM
PSSM	5.48436	PSSM
PSSM	5.48436	PSSM
PSSM	2.21397	PSSM
PSSM	5.48436	PSSM
PSSM	0.444122	PSSM
PSSM	5.48436	PSSM
PSSM	5.48436	PSSM
PSSM	5.48436	PSSM
PSSM	5.48436	PSSM
PSSM	5.48436	PSSM
PSSM	5.48436	PSSM
PSSM	5.48436	PSSM
PSSM	2.54141	PSSM
PSSM	5.48436	PSSM
PSSM	5.48436	PSSM
PSSM	-0.0178874	PSSM
PSSM	2.01981	PSSM
PSSM	5.48436	PSSM
PSSM	2.23616	PSSM
PSSM	5.48436	PSSM
PSSM	5.48436	PSSM
PSSM	5.48436	PSSM
PSSM	5.48436	PSSM
PSSM	5.48436	PSSM
PSSM	5.48436	PSSM
PSSM	2.04243	PSSM
PSSM	5.48436	PSSM
[truncated: 35,794 more rows]

## Sheet: Figure 2def
Figure 2d							Figure 2e							Figure 2f
method	pred_aff	model			n		mutational distance	n	gp mean	gp std	ensemble mean	ensemble std		method	avg. mutational distance	mutational distance std	avg. pairwise distance	pairwise distance std
PSSM	0.652372	PSSM		GP_Gen	5989		1	258	0.508487	0.22053	0.495578	0.21707		PSSM	3.23791	1.36207	5.92227	1.75976
PSSM	0.715406	PSSM		PSSM	8188		2	1784	0.574982	0.230056	0.50046	0.205087		GP-HC	4.30914	1.00209	6.32326	1.54957
PSSM	0.155351	PSSM		GP_Gibbs	5987		3	3696	0.650237	0.24654	0.564311	0.19614		GP-GA	4.05694	0.804228	4.50053	1.04688
PSSM	0.751684	PSSM		En_Gen	5960		4	6287	0.792834	0.274535	0.563062	0.166616		GP-Gibbs	7.30416	1.21287	9.84419	1.69119
PSSM	0.962431	PSSM		GP_HC	5965		5	4168	0.837661	0.333416	0.538041	0.159225		En-HC	12.4297	1.91145	15.4408	2.63982
PSSM	1.3236	PSSM		En_Gibbs	5950		6	2097	0.675939	0.332991	0.517864	0.161644		En-GA	17.0227	1.51003	17.4271	3.52993
PSSM	1.2137	PSSM		En_HC	5962		7	2037	0.524982	0.195233	0.500742	0.143182		En-Gibbs	21.3168	1.70948	22.3698	1.9397
PSSM	0.560777	PSSM					8	1748	0.488244	0.167929	0.495211	0.139789
PSSM	0.71834	PSSM					9	932	0.703339	0.484646	0.545121	0.188455
PSSM	1.15338	PSSM					10	675	1.62484	0.984178	0.597217	0.229763
PSSM	0.192147	PSSM					11	1042	2.14619	0.583343	0.581425	0.216751
PSSM	0.709551	PSSM					12	1095	2.35183	0.513766	0.554331	0.21184
PSSM	0.800659	PSSM					13	1109	2.4239	0.531317	0.564469	0.217774
PSSM	0.555988	PSSM					14	888	2.50641	0.505889	0.558297	0.202179
PSSM	0.381835	PSSM					15	933	2.53043	0.456765	0.536965	0.197509
PSSM	-0.200466	PSSM					16	1447	2.4929	0.451928	0.563202	0.212105
PSSM	0.736204	PSSM					17	1632	2.51805	0.470747	0.577906	0.190024
PSSM	1.14396	PSSM					18	1090	2.62254	0.514241	0.594992	0.207361
PSSM	1.36566	PSSM					19	1025	2.68256	0.47144	0.569838	0.191003
PSSM	0.139955	PSSM					20	1063	2.73034	0.467206	0.549821	0.191923
PSSM	-0.386579	PSSM					21	1317	2.69682	0.476531	0.559303	0.204972
PSSM	1.21828	PSSM					22	1168	2.70284	0.429528	0.545923	0.175414
PSSM	-0.312918	PSSM					23	741	2.75949	0.466521	0.554611	0.180293
PSSM	0.921859	PSSM					24	341	2.81063	0.446445	0.521641	0.188398
PSSM	-0.223968	PSSM					25	86	2.80795	0.358579	0.485713	0.134564
PSSM	-0.430911	PSSM					26	18	2.91482	0.483829	0.569723	0.19105
PSSM	0.470067	PSSM
PSSM	0.347155	PSSM
PSSM	0.0990888	PSSM
PSSM	0.0866242	PSSM
PSSM	-0.129189	PSSM
PSSM	0.669019	PSSM
PSSM	-0.650604	PSSM
PSSM	-0.0586147	PSSM
PSSM	-0.0556001	PSSM
PSSM	0.224481	PSSM
PSSM	0.139403	PSSM
PSSM	5.48436	PSSM
PSSM	0.236424	PSSM
PSSM	-0.00933532	PSSM
PSSM	0.047	PSSM
PSSM	0.297418	PSSM
PSSM	0.483551	PSSM
PSSM	0.954701	PSSM
PSSM	0.96194	PSSM
PSSM	0.194302	PSSM
PSSM	1.20551	PSSM
PSSM	0.24167	PSSM
PSSM	0.0314276	PSSM
PSSM	0.86075	PSSM
PSSM	1.08359	PSSM
PSSM	0.754079	PSSM
PSSM	1.24662	PSSM
PSSM	5.48436	PSSM
PSSM	0.551265	PSSM
PSSM	0.435485	PSSM
PSSM	-0.119905	PSSM
PSSM	0.34715	PSSM
PSSM	0.124252	PSSM
PSSM	0.0070057	PSSM
PSSM	-0.709492	PSSM
PSSM	0.0781323	PSSM
PSSM	0.69216	PSSM
PSSM	-0.284008	PSSM
PSSM	1.70166	PSSM
PSSM	-0.108121	PSSM
PSSM	0.0898785	PSSM
PSSM	0.304612	PSSM
PSSM	-0.366283	PSSM
PSSM	1.15218	PSSM
PSSM	0.184748	PSSM
PSSM	-0.328419	PSSM
PSSM	-0.183717	PSSM
PSSM	0.621969	PSSM
PSSM	0.132954	PSSM
PSSM	0.862814	PSSM
PSSM	-0.154582	PSSM
PSSM	-0.256213	PSSM
PSSM	5.48436	PSSM
PSSM	5.48436	PSSM
PSSM	2.05762	PSSM
PSSM	5.48436	PSSM
PSSM	2.41449	PSSM
PSSM	5.48436	PSSM
PSSM	1.41841	PSSM
PSSM	1.56318	PSSM
PSSM	1.43631	PSSM
PSSM	1.82763	PSSM
PSSM	1.41	PSSM
PSSM	5.48436	PSSM
PSSM	5.48436	PSSM
PSSM	5.48436	PSSM
PSSM	5.48436	PSSM
PSSM	2.75507	PSSM
PSSM	5.48436	PSSM
PSSM	1.7364	PSSM
PSSM	5.48436	PSSM
PSSM	2.37117	PSSM
PSSM	5.48436	PSSM
PSSM	1.84172	PSSM
PSSM	5.48436	PSSM
PSSM	5.48436	PSSM
PSSM	5.48436	PSSM
PSSM	5.48436	PSSM
PSSM	0.466398	PSSM
PSSM	0.948034	PSSM
PSSM	0.628823	PSSM
PSSM	1.33554	PSSM
PSSM	1.15697	PSSM
PSSM	5.48436	PSSM
PSSM	3.17331	PSSM
PSSM	5.48436	PSSM
PSSM	2.7818	PSSM
PSSM	2.1504	PSSM
PSSM	2.22729	PSSM
PSSM	1.89393	PSSM
PSSM	1.39071	PSSM
PSSM	2.22623	PSSM
PSSM	2.26771	PSSM
PSSM	1.66862	PSSM
PSSM	1.89473	PSSM
PSSM	5.48436	PSSM
PSSM	0.987701	PSSM
PSSM	5.48436	PSSM
PSSM	1.19105	PSSM
PSSM	0.437159	PSSM
PSSM	1.11331	PSSM
PSSM	1.0926	PSSM
PSSM	0.857026	PSSM
PSSM	0.338565	PSSM
PSSM	0.446395	PSSM
PSSM	0.445624	PSSM
PSSM	0.766358	PSSM
PSSM	1.84695	PSSM
PSSM	1.43362	PSSM
PSSM	1.15265	PSSM
PSSM	1.33949	PSSM
PSSM	1.27711	PSSM
PSSM	1.51038	PSSM
PSSM	2.82895	PSSM
PSSM	5.48436	PSSM
PSSM	1.89435	PSSM
PSSM	5.48436	PSSM
PSSM	5.48436	PSSM
PSSM	3.27648	PSSM
PSSM	2.16296	PSSM
PSSM	2.84136	PSSM
PSSM	5.48436	PSSM
PSSM	2.12069	PSSM
PSSM	2.75572	PSSM
PSSM	5.48436	PSSM
PSSM	3.09104	PSSM
PSSM	5.48436	PSSM
PSSM	2.37439	PSSM
PSSM	5.48436	PSSM
PSSM	5.48436	PSSM
PSSM	2.44701	PSSM
PSSM	5.48436	PSSM
PSSM	5.48436	PSSM
PSSM	0.731259	PSSM
PSSM	0.331818	PSSM
PSSM	0.880415	PSSM
PSSM	0.918981	PSSM
PSSM	0.0534972	PSSM
PSSM	1.54839	PSSM
PSSM	2.34892	PSSM
PSSM	0.866615	PSSM
PSSM	1.75042	PSSM
PSSM	0.742334	PSSM
PSSM	0.733073	PSSM
PSSM	1.49093	PSSM
PSSM	0.630258	PSSM
PSSM	0.424533	PSSM
PSSM	0.707976	PSSM
PSSM	5.48436	PSSM
PSSM	1.01968	PSSM
PSSM	5.48436	PSSM
PSSM	2.26201	PSSM
PSSM	2.15148	PSSM
PSSM	2.80172	PSSM
PSSM	0.836191	PSSM
PSSM	1.53414	PSSM
PSSM	5.48436	PSSM
PSSM	0.913479	PSSM
PSSM	5.48436	PSSM
PSSM	5.48436	PSSM
PSSM	1.57298	PSSM
PSSM	1.68674	PSSM
PSSM	0.559799	PSSM
PSSM	1.06708	PSSM
PSSM	1.24518	PSSM
PSSM	2.27689	PSSM
PSSM	2.21988	PSSM
PSSM	0.423094	PSSM
PSSM	2.73073	PSSM
PSSM	1.97555	PSSM
PSSM	1.31173	PSSM
PSSM	2.45251	PSSM
PSSM	5.48436	PSSM
PSSM	1.09005	PSSM
PSSM	2.63978	PSSM
PSSM	5.48436	PSSM
PSSM	1.86176	PSSM
PSSM	0.811501	PSSM
PSSM	1.94867	PSSM
PSSM	1.20867	PSSM
PSSM	1.64287	PSSM
PSSM	1.32099	PSSM
PSSM	5.48436	PSSM
PSSM	0.616481	PSSM
PSSM	1.37233	PSSM
PSSM	0.0253185	PSSM
PSSM	1.06886	PSSM
PSSM	5.48436	PSSM
PSSM	5.48436	PSSM
PSSM	2.74835	PSSM
PSSM	2.26282	PSSM
PSSM	2.18867	PSSM
PSSM	1.82855	PSSM
PSSM	5.48436	PSSM
PSSM	1.55478	PSSM
PSSM	5.48436	PSSM
PSSM	0.993027	PSSM
PSSM	5.48436	PSSM
PSSM	1.5671	PSSM
PSSM	2.43469	PSSM
PSSM	2.17922	PSSM
PSSM	0.824759	PSSM
PSSM	5.48436	PSSM
PSSM	5.48436	PSSM
PSSM	5.48436	PSSM
PSSM	5.48436	PSSM
PSSM	5.48436	PSSM
PSSM	5.48436	PSSM
PSSM	-0.0769733	PSSM
PSSM	5.48436	PSSM
PSSM	1.55489	PSSM
PSSM	0.0336106	PSSM
PSSM	1.44569	PSSM
PSSM	1.33318	PSSM
PSSM	5.48436	PSSM
PSSM	1.03017	PSSM
PSSM	5.48436	PSSM
PSSM	5.48436	PSSM
PSSM	5.48436	PSSM
PSSM	2.13008	PSSM
PSSM	0.216668	PSSM
PSSM	2.80581	PSSM
PSSM	2.23804	PSSM
PSSM	2.54784	PSSM
PSSM	1.1927	PSSM
PSSM	5.48436	PSSM
PSSM	3.90041	PSSM
PSSM	0.952856	PSSM
PSSM	2.04145	PSSM
PSSM	5.48436	PSSM
PSSM	5.48436	PSSM
PSSM	5.48436	PSSM
PSSM	5.48436	PSSM
PSSM	2.09843	PSSM
PSSM	-0.946717	PSSM
PSSM	5.48436	PSSM
PSSM	5.48436	PSSM
PSSM	1.28477	PSSM
PSSM	5.48436	PSSM
PSSM	2.08431	PSSM
PSSM	2.19726	PSSM
PSSM	5.48436	PSSM
PSSM	5.48436	PSSM
PSSM	0.617139	PSSM
PSSM	1.28461	PSSM
PSSM	0.871609	PSSM
PSSM	5.48436	PSSM
PSSM	2.75653	PSSM
PSSM	1.22494	PSSM
PSSM	5.48436	PSSM
PSSM	0.832703	PSSM
PSSM	1.98843	PSSM
PSSM	5.48436	PSSM
PSSM	5.48436	PSSM
PSSM	5.48436	PSSM
PSSM	5.48436	PSSM
PSSM	5.48436	PSSM
PSSM	5.48436	PSSM
PSSM	0.94812	PSSM
PSSM	0.490785	PSSM
PSSM	1.96041	PSSM
PSSM	5.48436	PSSM
PSSM	2.31128	PSSM
PSSM	5.48436	PSSM
PSSM	1.65645	PSSM
PSSM	0.585689	PSSM
PSSM	1.45644	PSSM
PSSM	-0.260688	PSSM
PSSM	0.444595	PSSM
PSSM	0.652834	PSSM
PSSM	5.48436	PSSM
PSSM	5.48436	PSSM
PSSM	2.21087	PSSM
PSSM	5.48436	PSSM
PSSM	1.78364	PSSM
PSSM	1.78588	PSSM
PSSM	5.48436	PSSM
PSSM	0.205923	PSSM
PSSM	1.40205	PSSM
PSSM	2.14769	PSSM
PSSM	2.37227	PSSM
PSSM	1.27672	PSSM
PSSM	2.07531	PSSM
PSSM	5.48436	PSSM
PSSM	5.48436	PSSM
PSSM	0.656822	PSSM
PSSM	-0.408952	PSSM
PSSM	1.30473	PSSM
PSSM	1.60957	PSSM
PSSM	2.1146	PSSM
PSSM	1.40196	PSSM
PSSM	2.58517	PSSM
PSSM	1.8742	PSSM
PSSM	1.34631	PSSM
PSSM	1.2592	PSSM
PSSM	1.92039	PSSM
PSSM	0.461632	PSSM
PSSM	5.48436	PSSM
PSSM	5.48436	PSSM
PSSM	2.75609	PSSM
PSSM	-0.464826	PSSM
PSSM	0.298363	PSSM
PSSM	5.48436	PSSM
PSSM	2.4262	PSSM
PSSM	5.48436	PSSM
PSSM	2.06589	PSSM
PSSM	1.45384	PSSM
PSSM	1.55054	PSSM
PSSM	0.306468	PSSM
PSSM	0.762026	PSSM
PSSM	5.48436	PSSM
PSSM	5.48436	PSSM
PSSM	1.48109	PSSM
PSSM	5.48436	PSSM
PSSM	1.76825	PSSM
PSSM	5.48436	PSSM
PSSM	0.509137	PSSM
PSSM	0.348983	PSSM
PSSM	0.670658	PSSM
PSSM	2.05677	PSSM
PSSM	5.48436	PSSM
PSSM	5.48436	PSSM
PSSM	5.48436	PSSM
PSSM	1.94238	PSSM
PSSM	0.21293	PSSM
PSSM	0.121139	PSSM
PSSM	0.366464	PSSM
PSSM	1.68003	PSSM
PSSM	1.9543	PSSM
PSSM	0.488638	PSSM
PSSM	5.48436	PSSM
PSSM	5.48436	PSSM
PSSM	-0.104673	PSSM
PSSM	5.48436	PSSM
PSSM	2.28017	PSSM
PSSM	2.12391	PSSM
PSSM	0.475488	PSSM
PSSM	1.62113	PSSM
PSSM	5.48436	PSSM
PSSM	1.26088	PSSM
PSSM	2.17004	PSSM
PSSM	2.21743	PSSM
PSSM	5.48436	PSSM
PSSM	1.61967	PSSM
PSSM	1.89533	PSSM
PSSM	1.1713	PSSM
PSSM	-0.0283711	PSSM
PSSM	5.48436	PSSM
PSSM	5.48436	PSSM
PSSM	1.37032	PSSM
PSSM	2.94353	PSSM
PSSM	5.48436	PSSM
PSSM	2.4371	PSSM
PSSM	5.48436	PSSM
PSSM	2.03666	PSSM
PSSM	1.64271	PSSM
PSSM	5.48436	PSSM
PSSM	0.792414	PSSM
PSSM	1.2541	PSSM
PSSM	0.174893	PSSM
PSSM	1.62215	PSSM
PSSM	2.12242	PSSM
PSSM	1.63885	PSSM
PSSM	2.88591	PSSM
PSSM	5.48436	PSSM
PSSM	5.48436	PSSM
PSSM	0.703687	PSSM
PSSM	5.48436	PSSM
PSSM	1.91166	PSSM
PSSM	2.28063	PSSM
PSSM	5.48436	PSSM
PSSM	5.48436	PSSM
PSSM	0.997485	PSSM
PSSM	1.00992	PSSM
PSSM	2.36016	PSSM
PSSM	1.5269	PSSM
PSSM	0.735257	PSSM
PSSM	1.37465	PSSM
PSSM	2.50043	PSSM
PSSM	0.58121	PSSM
PSSM	1.33944	PSSM
PSSM	5.48436	PSSM
PSSM	1.80691	PSSM
PSSM	0.319481	PSSM
PSSM	2.72893	PSSM
PSSM	5.48436	PSSM
PSSM	0.871103	PSSM
PSSM	1.30989	PSSM
PSSM	5.48436	PSSM
PSSM	0.0529765	PSSM
PSSM	1.82047	PSSM
PSSM	1.72317	PSSM
PSSM	1.92543	PSSM
PSSM	1.24858	PSSM
PSSM	2.3456	PSSM
PSSM	2.05867	PSSM
PSSM	2.0317	PSSM
PSSM	0.811415	PSSM
PSSM	0.981419	PSSM
PSSM	2.27535	PSSM
PSSM	5.48436	PSSM
PSSM	1.60805	PSSM
PSSM	1.31254	PSSM
PSSM	1.66513	PSSM
PSSM	1.32299	PSSM
PSSM	1.19869	PSSM
PSSM	0.697184	PSSM
PSSM	2.40292	PSSM
PSSM	5.48436	PSSM
PSSM	1.12699	PSSM
PSSM	2.6453	PSSM
PSSM	0.423319	PSSM
PSSM	-0.0853803	PSSM
PSSM	2.11758	PSSM
PSSM	5.48436	PSSM
PSSM	5.48436	PSSM
PSSM	0.542523	PSSM
PSSM	0.805466	PSSM
PSSM	1.22724	PSSM
PSSM	0.835712	PSSM
PSSM	5.48436	PSSM
PSSM	5.48436	PSSM
PSSM	5.48436	PSSM
PSSM	5.48436	PSSM
PSSM	0.940046	PSSM
PSSM	1.60682	PSSM
PSSM	0.565614	PSSM
PSSM	-0.0252758	PSSM
PSSM	1.76491	PSSM
PSSM	5.48436	PSSM
PSSM	5.48436	PSSM
PSSM	1.46482	PSSM
PSSM	2.29997	PSSM
PSSM	1.88711	PSSM
PSSM	1.74011	PSSM
PSSM	1.27079	PSSM
PSSM	0.949188	PSSM
PSSM	5.48436	PSSM
PSSM	1.75668	PSSM
PSSM	5.48436	PSSM
PSSM	5.48436	PSSM
PSSM	0.597547	PSSM
PSSM	5.48436	PSSM
PSSM	2.0906	PSSM
PSSM	1.95315	PSSM
PSSM	5.48436	PSSM
PSSM	0.399329	PSSM
PSSM	1.31383	PSSM
PSSM	0.748723	PSSM
PSSM	1.36243	PSSM
PSSM	1.60915	PSSM
PSSM	3.17609	PSSM
PSSM	1.04583	PSSM
PSSM	2.23502	PSSM
PSSM	1.91202	PSSM
PSSM	1.50058	PSSM
PSSM	0.418756	PSSM
PSSM	1.08205	PSSM
PSSM	1.8511	PSSM
PSSM	2.87285	PSSM
PSSM	1.39589	PSSM
PSSM	1.06446	PSSM
PSSM	1.20471	PSSM
PSSM	5.48436	PSSM
PSSM	5.48436	PSSM
PSSM	5.48436	PSSM
PSSM	0.805062	PSSM
PSSM	5.48436	PSSM
PSSM	2.5175	PSSM
PSSM	2.10805	PSSM
PSSM	2.33322	PSSM
PSSM	0.863074	PSSM
PSSM	2.26372	PSSM
PSSM	0.25846	PSSM
PSSM	5.48436	PSSM
PSSM	5.48436	PSSM
PSSM	2.63378	PSSM
PSSM	0.818166	PSSM
PSSM	1.95503	PSSM
PSSM	1.3708	PSSM
PSSM	5.48436	PSSM
PSSM	1.01711	PSSM
PSSM	1.41766	PSSM
PSSM	1.2177	PSSM
PSSM	5.48436	PSSM
PSSM	1.43269	PSSM
PSSM	5.48436	PSSM
PSSM	5.48436	PSSM
PSSM	1.59627	PSSM
PSSM	5.48436	PSSM
PSSM	1.68709	PSSM
PSSM	2.85297	PSSM
PSSM	5.48436	PSSM
PSSM	2.21406	PSSM
PSSM	5.48436	PSSM
PSSM	2.33992	PSSM
PSSM	5.48436	PSSM
PSSM	1.29788	PSSM
PSSM	5.48436	PSSM
PSSM	0.642952	PSSM
PSSM	5.48436	PSSM
PSSM	1.13231	PSSM
PSSM	5.48436	PSSM
PSSM	1.51822	PSSM
PSSM	1.24444	PSSM
PSSM	5.48436	PSSM
PSSM	5.48436	PSSM
PSSM	1.77403	PSSM
PSSM	1.63993	PSSM
PSSM	0.882001	PSSM
PSSM	0.509136	PSSM
PSSM	-0.179097	PSSM
PSSM	0.638029	PSSM
PSSM	2.49196	PSSM
PSSM	5.48436	PSSM
PSSM	0.414536	PSSM
PSSM	1.45679	PSSM
PSSM	5.48436	PSSM
PSSM	1.58001	PSSM
PSSM	0.95926	PSSM
PSSM	-0.318387	PSSM
PSSM	1.79903	PSSM
PSSM	5.48436	PSSM
PSSM	1.27252	PSSM
PSSM	0.546598	PSSM
PSSM	0.634432	PSSM
PSSM	-0.187635	PSSM
PSSM	1.17315	PSSM
PSSM	0.983049	PSSM
PSSM	5.48436	PSSM
PSSM	2.19725	PSSM
PSSM	1.73952	PSSM
PSSM	5.48436	PSSM
PSSM	3.05023	PSSM
PSSM	1.04971	PSSM
PSSM	1.74649	PSSM
PSSM	0.364242	PSSM
PSSM	5.48436	PSSM
PSSM	5.48436	PSSM
PSSM	1.35378	PSSM
PSSM	0.850881	PSSM
PSSM	-0.0723918	PSSM
PSSM	2.17354	PSSM
PSSM	1.70163	PSSM
PSSM	2.10587	PSSM
PSSM	3.13366	PSSM
PSSM	0.564262	PSSM
PSSM	1.53009	PSSM
PSSM	1.09024	PSSM
PSSM	5.48436	PSSM
PSSM	5.48436	PSSM
PSSM	0.747764	PSSM
PSSM	0.667529	PSSM
PSSM	2.31288	PSSM
PSSM	5.48436	PSSM
PSSM	1.99386	PSSM
PSSM	5.48436	PSSM
PSSM	5.48436	PSSM
PSSM	0.282979	PSSM
PSSM	1.19761	PSSM
PSSM	0.610372	PSSM
PSSM	-0.459125	PSSM
PSSM	2.2605	PSSM
PSSM	3.33601	PSSM
PSSM	5.48436	PSSM
PSSM	0.663148	PSSM
PSSM	5.48436	PSSM
PSSM	5.48436	PSSM
PSSM	1.37179	PSSM
PSSM	1.58643	PSSM
PSSM	0.307082	PSSM
PSSM	5.48436	PSSM
PSSM	1.52103	PSSM
PSSM	5.48436	PSSM
PSSM	1.60917	PSSM
PSSM	5.48436	PSSM
PSSM	0.625439	PSSM
PSSM	1.49963	PSSM
PSSM	5.48436	PSSM
PSSM	2.41991	PSSM
PSSM	1.01316	PSSM
PSSM	5.48436	PSSM
PSSM	5.48436	PSSM
PSSM	1.57678	PSSM
PSSM	5.48436	PSSM
PSSM	0.886686	PSSM
PSSM	5.48436	PSSM
PSSM	5.48436	PSSM
PSSM	2.07371	PSSM
PSSM	1.10641	PSSM
PSSM	5.48436	PSSM
PSSM	2.23279	PSSM
PSSM	2.29233	PSSM
PSSM	5.48436	PSSM
PSSM	1.83119	PSSM
PSSM	1.65943	PSSM
PSSM	5.48436	PSSM
PSSM	2.02654	PSSM
PSSM	-0.0934515	PSSM
PSSM	1.0839	PSSM
PSSM	2.58474	PSSM
PSSM	2.02108	PSSM
PSSM	1.55912	PSSM
PSSM	5.48436	PSSM
PSSM	1.83736	PSSM
PSSM	0.425641	PSSM
PSSM	0.238746	PSSM
PSSM	5.48436	PSSM
PSSM	5.48436	PSSM
PSSM	2.08221	PSSM
PSSM	2.55421	PSSM
PSSM	0.633038	PSSM
PSSM	1.49987	PSSM
PSSM	0.766729	PSSM
PSSM	5.48436	PSSM
PSSM	1.40786	PSSM
PSSM	5.48436	PSSM
PSSM	0.0357299	PSSM
PSSM	5.48436	PSSM
PSSM	5.48436	PSSM
PSSM	5.48436	PSSM
PSSM	0.0136497	PSSM
PSSM	1.80518	PSSM
PSSM	1.44384	PSSM
PSSM	5.48436	PSSM
PSSM	0.752118	PSSM
PSSM	1.41564	PSSM
PSSM	5.48436	PSSM
PSSM	1.07608	PSSM
PSSM	1.25903	PSSM
PSSM	5.48436	PSSM
PSSM	0.684129	PSSM
PSSM	1.41483	PSSM
PSSM	1.78483	PSSM
PSSM	0.787711	PSSM
PSSM	1.95841	PSSM
PSSM	1.80874	PSSM
PSSM	1.79885	PSSM
PSSM	1.04262	PSSM
PSSM	2.23203	PSSM
PSSM	1.64592	PSSM
PSSM	2.36594	PSSM
PSSM	2.34677	PSSM
PSSM	2.98971	PSSM
PSSM	0.483976	PSSM
PSSM	2.2742	PSSM
PSSM	2.35672	PSSM
PSSM	1.66673	PSSM
PSSM	1.60412	PSSM
PSSM	0.685977	PSSM
PSSM	0.154319	PSSM
PSSM	1.78394	PSSM
PSSM	0.901087	PSSM
PSSM	2.65716	PSSM
PSSM	0.20948	PSSM
PSSM	2.56771	PSSM
PSSM	5.48436	PSSM
PSSM	5.48436	PSSM
PSSM	5.48436	PSSM
PSSM	0.556164	PSSM
PSSM	5.48436	PSSM
PSSM	0.495262	PSSM
PSSM	1.47432	PSSM
PSSM	5.48436	PSSM
PSSM	0.94397	PSSM
PSSM	5.48436	PSSM
PSSM	1.97622	PSSM
PSSM	0.730755	PSSM
PSSM	1.23345	PSSM
PSSM	5.48436	PSSM
PSSM	2.32409	PSSM
PSSM	5.48436	PSSM
PSSM	5.48436	PSSM
PSSM	1.08064	PSSM
PSSM	1.20749	PSSM
PSSM	5.48436	PSSM
PSSM	5.48436	PSSM
PSSM	2.58959	PSSM
PSSM	1.44868	PSSM
PSSM	1.23833	PSSM
PSSM	1.7414	PSSM
PSSM	1.51122	PSSM
PSSM	1.67176	PSSM
PSSM	0.412225	PSSM
PSSM	1.59292	PSSM
PSSM	2.23533	PSSM
PSSM	1.06964	PSSM
PSSM	2.26905	PSSM
PSSM	1.64456	PSSM
PSSM	1.06859	PSSM
PSSM	0.775975	PSSM
PSSM	-0.255803	PSSM
PSSM	0.734141	PSSM
PSSM	5.48436	PSSM
PSSM	5.48436	PSSM
PSSM	1.23196	PSSM
PSSM	5.48436	PSSM
PSSM	1.11831	PSSM
PSSM	5.48436	PSSM
PSSM	0.366353	PSSM
PSSM	5.48436	PSSM
PSSM	5.48436	PSSM
PSSM	1.89869	PSSM
PSSM	2.17872	PSSM
PSSM	0.996788	PSSM
PSSM	2.00188	PSSM
PSSM	1.04735	PSSM
PSSM	2.02048	PSSM
PSSM	0.698667	PSSM
PSSM	5.48436	PSSM
PSSM	0.736218	PSSM
PSSM	-0.000948335	PSSM
PSSM	1.10196	PSSM
PSSM	2.83415	PSSM
PSSM	1.90955	PSSM
PSSM	1.29423	PSSM
PSSM	2.07949	PSSM
PSSM	5.48436	PSSM
PSSM	0.691166	PSSM
PSSM	0.272386	PSSM
PSSM	1.91686	PSSM
PSSM	5.48436	PSSM
PSSM	1.26895	PSSM
PSSM	5.48436	PSSM
PSSM	1.2939	PSSM
PSSM	5.48436	PSSM
PSSM	0.450453	PSSM
PSSM	1.79968	PSSM
PSSM	2.59775	PSSM
PSSM	2.32425	PSSM
PSSM	2.22849	PSSM
PSSM	0.848961	PSSM
PSSM	1.84797	PSSM
PSSM	1.58263	PSSM
PSSM	5.48436	PSSM
PSSM	0.655704	PSSM
PSSM	5.48436	PSSM
PSSM	0.966668	PSSM
PSSM	5.48436	PSSM
PSSM	0.0972295	PSSM
PSSM	0.0402513	PSSM
PSSM	5.48436	PSSM
PSSM	2.65199	PSSM
PSSM	0.601663	PSSM
PSSM	0.402162	PSSM
PSSM	5.48436	PSSM
PSSM	5.48436	PSSM
PSSM	0.499505	PSSM
PSSM	5.48436	PSSM
PSSM	2.48467	PSSM
PSSM	0.913427	PSSM
PSSM	5.48436	PSSM
PSSM	2.16934	PSSM
PSSM	0.884684	PSSM
PSSM	5.48436	PSSM
PSSM	1.1144	PSSM
PSSM	2.24188	PSSM
PSSM	5.48436	PSSM
PSSM	5.48436	PSSM
PSSM	5.48436	PSSM
PSSM	2.21431	PSSM
PSSM	2.06294	PSSM
PSSM	0.965246	PSSM
PSSM	5.48436	PSSM
PSSM	2.07473	PSSM
PSSM	0.830632	PSSM
PSSM	5.48436	PSSM
PSSM	1.02683	PSSM
PSSM	5.48436	PSSM
PSSM	0.583675	PSSM
PSSM	0.79547	PSSM
PSSM	5.48436	PSSM
PSSM	1.75432	PSSM
PSSM	5.48436	PSSM
PSSM	5.48436	PSSM
PSSM	1.17807	PSSM
PSSM	5.48436	PSSM
PSSM	1.66917	PSSM
PSSM	2.20983	PSSM
PSSM	1.63192	PSSM
PSSM	1.9679	PSSM
PSSM	0.0444693	PSSM
PSSM	5.48436	PSSM
PSSM	3.31519	PSSM
PSSM	1.01119	PSSM
PSSM	5.48436	PSSM
PSSM	1.88507	PSSM
PSSM	5.48436	PSSM
PSSM	5.48436	PSSM
PSSM	5.48436	PSSM
PSSM	1.93414	PSSM
PSSM	5.48436	PSSM
PSSM	0.0996922	PSSM
PSSM	5.48436	PSSM
PSSM	5.48436	PSSM
PSSM	2.3016	PSSM
PSSM	5.48436	PSSM
PSSM	1.03287	PSSM
PSSM	5.48436	PSSM
PSSM	1.41503	PSSM
PSSM	5.48436	PSSM
PSSM	1.33138	PSSM
PSSM	5.48436	PSSM
PSSM	0.513669	PSSM
PSSM	1.82565	PSSM
PSSM	0.184713	PSSM
PSSM	2.78392	PSSM
PSSM	5.48436	PSSM
PSSM	0.895238	PSSM
PSSM	5.48436	PSSM
PSSM	5.48436	PSSM
PSSM	5.48436	PSSM
PSSM	5.48436	PSSM
PSSM	5.48436	PSSM
PSSM	5.48436	PSSM
PSSM	1.40461	PSSM
PSSM	1.7003	PSSM
PSSM	1.78908	PSSM
PSSM	5.48436	PSSM
PSSM	2.4993	PSSM
PSSM	5.48436	PSSM
PSSM	0.34527	PSSM
PSSM	0.0302389	PSSM
PSSM	5.48436	PSSM
PSSM	5.48436	PSSM
PSSM	5.48436	PSSM
PSSM	2.73773	PSSM
PSSM	5.48436	PSSM
PSSM	2.93774	PSSM
PSSM	5.48436	PSSM
PSSM	0.586537	PSSM
PSSM	0.615866	PSSM
PSSM	5.48436	PSSM
PSSM	0.3108	PSSM
PSSM	1.3967	PSSM
PSSM	5.48436	PSSM
PSSM	5.48436	PSSM
PSSM	5.48436	PSSM
PSSM	5.48436	PSSM
PSSM	1.02453	PSSM
PSSM	0.601163	PSSM
PSSM	5.48436	PSSM
PSSM	5.48436	PSSM
PSSM	5.48436	PSSM
PSSM	1.98282	PSSM
PSSM	0.9359	PSSM
PSSM	2.16666	PSSM
PSSM	5.48436	PSSM
PSSM	1.8141	PSSM
PSSM	1.58305	PSSM
PSSM	1.69429	PSSM
PSSM	1.91861	PSSM
PSSM	5.48436	PSSM
PSSM	1.3247	PSSM
PSSM	0.73305	PSSM
PSSM	1.54661	PSSM
PSSM	-0.295509	PSSM
PSSM	2.16502	PSSM
PSSM	2.5452	PSSM
PSSM	5.48436	PSSM
PSSM	5.48436	PSSM
PSSM	0.85125	PSSM
PSSM	0.527228	PSSM
PSSM	1.12509	PSSM
PSSM	1.44854	PSSM
PSSM	0.699373	PSSM
PSSM	0.36109	PSSM
PSSM	5.48436	PSSM
PSSM	5.48436	PSSM
PSSM	5.48436	PSSM
PSSM	0.504855	PSSM
PSSM	1.64531	PSSM
PSSM	1.11784	PSSM
PSSM	5.48436	PSSM
PSSM	0.752369	PSSM
PSSM	5.48436	PSSM
PSSM	0.729724	PSSM
PSSM	1.38671	PSSM
PSSM	1.75766	PSSM
PSSM	0.848145	PSSM
PSSM	5.48436	PSSM
PSSM	1.24804	PSSM
PSSM	2.19062	PSSM
PSSM	5.48436	PSSM
PSSM	5.48436	PSSM
PSSM	5.48436	PSSM
PSSM	2.05724	PSSM
PSSM	1.55181	PSSM
PSSM	1.07967	PSSM
PSSM	5.48436	PSSM
PSSM	5.48436	PSSM
PSSM	1.54137	PSSM
PSSM	1.18013	PSSM
PSSM	0.274856	PSSM
PSSM	5.48436	PSSM
PSSM	5.48436	PSSM
PSSM	0.239839	PSSM
PSSM	5.48436	PSSM
PSSM	5.48436	PSSM
PSSM	5.48436	PSSM
PSSM	2.12655	PSSM
PSSM	5.48436	PSSM
PSSM	2.43409	PSSM
PSSM	2.40296	PSSM
PSSM	1.68478	PSSM
PSSM	0.715726	PSSM
PSSM	0.342111	PSSM
PSSM	0.999371	PSSM
PSSM	1.96267	PSSM
PSSM	1.94174	PSSM
PSSM	0.956091	PSSM
PSSM	2.16169	PSSM
PSSM	5.48436	PSSM
PSSM	5.48436	PSSM
PSSM	5.48436	PSSM
PSSM	0.39512	PSSM
PSSM	2.16313	PSSM
PSSM	5.48436	PSSM
PSSM	1.87227	PSSM
PSSM	5.48436	PSSM
PSSM	5.48436	PSSM
PSSM	2.07407	PSSM
PSSM	5.48436	PSSM
PSSM	1.42828	PSSM
PSSM	5.48436	PSSM
PSSM	5.48436	PSSM
PSSM	2.46555	PSSM
PSSM	0.396849	PSSM
PSSM	5.48436	PSSM
PSSM	0.408132	PSSM
PSSM	0.973973	PSSM
PSSM	5.48436	PSSM
PSSM	0.267742	PSSM
PSSM	0.746068	PSSM
PSSM	5.48436	PSSM
PSSM	0.554097	PSSM
PSSM	1.58802	PSSM
PSSM	5.48436	PSSM
PSSM	1.50838	PSSM
PSSM	5.48436	PSSM
PSSM	2.09023	PSSM
PSSM	1.8231	PSSM
PSSM	0.52818	PSSM
PSSM	5.48436	PSSM
PSSM	5.48436	PSSM
PSSM	5.48436	PSSM
PSSM	5.48436	PSSM
PSSM	1.31581	PSSM
PSSM	2.9159	PSSM
PSSM	1.72973	PSSM
PSSM	5.48436	PSSM
PSSM	2.26179	PSSM
PSSM	0.417734	PSSM
PSSM	0.101258	PSSM
PSSM	5.48436	PSSM
PSSM	1.67923	PSSM
PSSM	1.22278	PSSM
PSSM	1.65976	PSSM
PSSM	1.36125	PSSM
PSSM	0.511506	PSSM
PSSM	5.48436	PSSM
PSSM	0.751739	PSSM
PSSM	0.583431	PSSM
PSSM	0.796119	PSSM
PSSM	5.48436	PSSM
PSSM	5.48436	PSSM
PSSM	0.918742	PSSM
PSSM	1.18834	PSSM
PSSM	2.46447	PSSM
PSSM	2.02046	PSSM
PSSM	-0.142423	PSSM
PSSM	1.66707	PSSM
PSSM	0.379573	PSSM
PSSM	5.48436	PSSM
PSSM	5.48436	PSSM
PSSM	5.48436	PSSM
PSSM	2.06354	PSSM
PSSM	5.48436	PSSM
PSSM	1.99317	PSSM
PSSM	0.477583	PSSM
PSSM	2.14138	PSSM
PSSM	5.48436	PSSM
PSSM	5.48436	PSSM
PSSM	1.99062	PSSM
PSSM	0.462239	PSSM
PSSM	5.48436	PSSM
PSSM	5.48436	PSSM
PSSM	5.48436	PSSM
PSSM	5.48436	PSSM
PSSM	5.48436	PSSM
PSSM	5.48436	PSSM
PSSM	5.48436	PSSM
PSSM	5.48436	PSSM
PSSM	5.48436	PSSM
PSSM	5.48436	PSSM
PSSM	2.2599	PSSM
PSSM	1.54394	PSSM
PSSM	2.05228	PSSM
PSSM	1.23231	PSSM
PSSM	5.48436	PSSM
PSSM	1.40616	PSSM
PSSM	1.0846	PSSM
PSSM	1.00835	PSSM
PSSM	1.86159	PSSM
PSSM	2.60392	PSSM
PSSM	5.48436	PSSM
PSSM	1.54913	PSSM
PSSM	0.682477	PSSM
PSSM	5.48436	PSSM
PSSM	2.42006	PSSM
PSSM	5.48436	PSSM
PSSM	5.48436	PSSM
PSSM	5.48436	PSSM
PSSM	0.365437	PSSM
PSSM	1.64729	PSSM
PSSM	2.70303	PSSM
PSSM	5.48436	PSSM
PSSM	0.879143	PSSM
PSSM	5.48436	PSSM
PSSM	0.51847	PSSM
PSSM	5.48436	PSSM
PSSM	5.48436	PSSM
PSSM	1.82676	PSSM
PSSM	0.45229	PSSM
PSSM	1.48013	PSSM
PSSM	2.31142	PSSM
PSSM	0.37541	PSSM
PSSM	1.38437	PSSM
PSSM	-0.422543	PSSM
PSSM	0.609153	PSSM
PSSM	1.96816	PSSM
PSSM	5.48436	PSSM
PSSM	1.76097	PSSM
PSSM	5.48436	PSSM
PSSM	5.48436	PSSM
PSSM	5.48436	PSSM
PSSM	5.48436	PSSM
PSSM	5.48436	PSSM
PSSM	1.69272	PSSM
PSSM	1.5406	PSSM
PSSM	5.48436	PSSM
PSSM	5.48436	PSSM
PSSM	2.57246	PSSM
PSSM	0.661672	PSSM
PSSM	-0.0155048	PSSM
PSSM	1.67737	PSSM
PSSM	1.98455	PSSM
PSSM	5.48436	PSSM
PSSM	0.42895	PSSM
PSSM	0.916604	PSSM
PSSM	0.411822	PSSM
PSSM	3.09858	PSSM
PSSM	5.48436	PSSM
PSSM	1.34475	PSSM
PSSM	0.478463	PSSM
PSSM	-0.0122281	PSSM
PSSM	1.13006	PSSM
PSSM	5.48436	PSSM
PSSM	0.678948	PSSM
PSSM	5.48436	PSSM
PSSM	1.49035	PSSM
PSSM	5.48436	PSSM
PSSM	2.5827	PSSM
PSSM	5.48436	PSSM
PSSM	0.576304	PSSM
PSSM	1.20792	PSSM
PSSM	1.48223	PSSM
PSSM	2.22449	PSSM
PSSM	5.48436	PSSM
PSSM	2.00039	PSSM
PSSM	5.48436	PSSM
PSSM	2.09838	PSSM
PSSM	5.48436	PSSM
PSSM	2.49688	PSSM
PSSM	5.48436	PSSM
PSSM	-0.233057	PSSM
PSSM	5.48436	PSSM
PSSM	2.44154	PSSM
PSSM	5.48436	PSSM
PSSM	5.48436	PSSM
PSSM	1.14794	PSSM
PSSM	2.10904	PSSM
PSSM	2.44606	PSSM
PSSM	1.08469	PSSM
PSSM	5.48436	PSSM
PSSM	5.48436	PSSM
PSSM	5.48436	PSSM
PSSM	5.48436	PSSM
PSSM	5.48436	PSSM
PSSM	5.48436	PSSM
PSSM	5.48436	PSSM
PSSM	1.48784	PSSM
PSSM	1.55898	PSSM
PSSM	2.23646	PSSM
PSSM	5.48436	PSSM
PSSM	5.48436	PSSM
PSSM	5.48436	PSSM
PSSM	0.812842	PSSM
PSSM	0.458841	PSSM
PSSM	0.277458	PSSM
PSSM	0.482918	PSSM
PSSM	5.48436	PSSM
PSSM	2.36952	PSSM
PSSM	5.48436	PSSM
PSSM	5.48436	PSSM
PSSM	1.0587	PSSM
PSSM	1.93203	PSSM
PSSM	5.48436	PSSM
PSSM	0.670553	PSSM
PSSM	5.48436	PSSM
PSSM	0.927731	PSSM
PSSM	5.48436	PSSM
PSSM	1.01646	PSSM
PSSM	0.615424	PSSM
PSSM	5.48436	PSSM
PSSM	5.48436	PSSM
PSSM	0.111841	PSSM
PSSM	2.67395	PSSM
PSSM	5.48436	PSSM
PSSM	2.62866	PSSM
PSSM	5.48436	PSSM
PSSM	2.7576	PSSM
PSSM	1.56724	PSSM
PSSM	2.66457	PSSM
PSSM	1.09676	PSSM
PSSM	2.29433	PSSM
PSSM	5.48436	PSSM
PSSM	2.32176	PSSM
PSSM	1.86897	PSSM
PSSM	5.48436	PSSM
PSSM	1.12298	PSSM
PSSM	1.41542	PSSM
PSSM	0.920506	PSSM
PSSM	2.25143	PSSM
PSSM	0.845426	PSSM
PSSM	2.27957	PSSM
PSSM	5.48436	PSSM
PSSM	5.48436	PSSM
PSSM	0.868983	PSSM
PSSM	2.17293	PSSM
PSSM	5.48436	PSSM
PSSM	2.27503	PSSM
PSSM	5.48436	PSSM
PSSM	5.48436	PSSM
PSSM	5.48436	PSSM
PSSM	5.48436	PSSM
PSSM	1.16103	PSSM
PSSM	5.48436	PSSM
PSSM	2.23381	PSSM
PSSM	5.48436	PSSM
PSSM	0.431744	PSSM
PSSM	5.48436	PSSM
PSSM	0.623646	PSSM
PSSM	5.48436	PSSM
PSSM	1.03897	PSSM
PSSM	5.48436	PSSM
PSSM	1.99364	PSSM
PSSM	2.82031	PSSM
PSSM	1.85499	PSSM
PSSM	5.48436	PSSM
PSSM	5.48436	PSSM
PSSM	1.96881	PSSM
PSSM	5.48436	PSSM
PSSM	5.48436	PSSM
PSSM	1.59567	PSSM
PSSM	2.74478	PSSM
PSSM	5.48436	PSSM
PSSM	0.817278	PSSM
PSSM	5.48436	PSSM
PSSM	2.79308	PSSM
PSSM	1.05164	PSSM
PSSM	5.48436	PSSM
PSSM	5.48436	PSSM
PSSM	5.48436	PSSM
PSSM	2.11693	PSSM
PSSM	5.48436	PSSM
PSSM	1.32209	PSSM
PSSM	1.52271	PSSM
PSSM	5.48436	PSSM
PSSM	5.48436	PSSM
PSSM	2.38131	PSSM
PSSM	1.29485	PSSM
PSSM	1.3031	PSSM
PSSM	5.48436	PSSM
PSSM	5.48436	PSSM
PSSM	0.956476	PSSM
PSSM	0.543187	PSSM
PSSM	5.48436	PSSM
PSSM	2.99199	PSSM
PSSM	5.48436	PSSM
PSSM	5.48436	PSSM
PSSM	5.48436	PSSM
PSSM	1.52301	PSSM
PSSM	2.17237	PSSM
PSSM	5.48436	PSSM
PSSM	5.48436	PSSM
PSSM	0.668442	PSSM
PSSM	1.81297	PSSM
PSSM	5.48436	PSSM
PSSM	2.39847	PSSM
PSSM	5.48436	PSSM
PSSM	1.33998	PSSM
PSSM	5.48436	PSSM
PSSM	5.48436	PSSM
PSSM	5.48436	PSSM
PSSM	1.73749	PSSM
PSSM	0.869427	PSSM
PSSM	0.606039	PSSM
PSSM	2.03129	PSSM
PSSM	1.22811	PSSM
PSSM	5.48436	PSSM
PSSM	5.48436	PSSM
PSSM	1.5226	PSSM
PSSM	5.48436	PSSM
PSSM	1.11318	PSSM
PSSM	1.5815	PSSM
PSSM	5.48436	PSSM
PSSM	2.18627	PSSM
PSSM	1.65679	PSSM
PSSM	1.16246	PSSM
PSSM	5.48436	PSSM
PSSM	1.02172	PSSM
PSSM	2.23688	PSSM
PSSM	1.92862	PSSM
PSSM	5.48436	PSSM
PSSM	5.48436	PSSM
PSSM	5.48436	PSSM
PSSM	5.48436	PSSM
PSSM	1.33831	PSSM
PSSM	0.609627	PSSM
PSSM	5.48436	PSSM
PSSM	5.48436	PSSM
PSSM	1.72855	PSSM
PSSM	0.137917	PSSM
PSSM	0.553075	PSSM
PSSM	1.2896	PSSM
PSSM	1.34391	PSSM
PSSM	1.50704	PSSM
PSSM	2.72106	PSSM
PSSM	1.29925	PSSM
PSSM	5.48436	PSSM
PSSM	5.48436	PSSM
PSSM	5.48436	PSSM
PSSM	1.85984	PSSM
PSSM	0.641997	PSSM
PSSM	5.48436	PSSM
PSSM	1.01108	PSSM
PSSM	1.15731	PSSM
PSSM	0.860987	PSSM
PSSM	2.32824	PSSM
PSSM	5.48436	PSSM
PSSM	5.48436	PSSM
PSSM	5.48436	PSSM
PSSM	5.48436	PSSM
PSSM	1.14664	PSSM
PSSM	1.60644	PSSM
PSSM	5.48436	PSSM
PSSM	5.48436	PSSM
PSSM	5.48436	PSSM
PSSM	1.54052	PSSM
PSSM	5.48436	PSSM
PSSM	1.80068	PSSM
PSSM	2.13573	PSSM
PSSM	1.61914	PSSM
PSSM	1.67711	PSSM
PSSM	1.39788	PSSM
PSSM	5.48436	PSSM
PSSM	0.664774	PSSM
PSSM	0.485633	PSSM
PSSM	5.48436	PSSM
PSSM	1.33843	PSSM
PSSM	1.33027	PSSM
PSSM	2.20487	PSSM
PSSM	5.48436	PSSM
PSSM	5.48436	PSSM
PSSM	2.39152	PSSM
PSSM	5.48436	PSSM
PSSM	5.48436	PSSM
PSSM	1.32977	PSSM
PSSM	1.68934	PSSM
PSSM	1.52138	PSSM
PSSM	5.48436	PSSM
PSSM	0.798714	PSSM
PSSM	2.37188	PSSM
PSSM	2.54852	PSSM
PSSM	0.0555528	PSSM
PSSM	2.06614	PSSM
PSSM	2.38672	PSSM
PSSM	5.48436	PSSM
PSSM	2.45633	PSSM
PSSM	1.69694	PSSM
PSSM	0.779619	PSSM
PSSM	1.75382	PSSM
PSSM	0.657366	PSSM
PSSM	1.87117	PSSM
PSSM	5.48436	PSSM
PSSM	1.30058	PSSM
PSSM	5.48436	PSSM
PSSM	0.913164	PSSM
PSSM	5.48436	PSSM
PSSM	1.37435	PSSM
PSSM	1.32638	PSSM
PSSM	0.666129	PSSM
PSSM	0.98155	PSSM
PSSM	1.69438	PSSM
PSSM	5.48436	PSSM
PSSM	5.48436	PSSM
PSSM	2.9521	PSSM
PSSM	0.973178	PSSM
PSSM	1.49661	PSSM
PSSM	5.48436	PSSM
PSSM	0.479333	PSSM
PSSM	5.48436	PSSM
PSSM	2.24429	PSSM
PSSM	5.48436	PSSM
PSSM	1.05078	PSSM
PSSM	0.525188	PSSM
PSSM	5.48436	PSSM
PSSM	1.44374	PSSM
PSSM	5.48436	PSSM
PSSM	5.48436	PSSM
PSSM	5.48436	PSSM
PSSM	5.48436	PSSM
PSSM	5.48436	PSSM
PSSM	1.2173	PSSM
PSSM	5.48436	PSSM
PSSM	5.48436	PSSM
PSSM	1.33382	PSSM
PSSM	1.15405	PSSM
PSSM	5.48436	PSSM
PSSM	-0.0489378	PSSM
PSSM	5.48436	PSSM
PSSM	2.73528	PSSM
PSSM	0.933259	PSSM
PSSM	1.10936	PSSM
PSSM	5.48436	PSSM
PSSM	2.21905	PSSM
PSSM	5.48436	PSSM
PSSM	2.17773	PSSM
PSSM	0.499163	PSSM
PSSM	0.984257	PSSM
PSSM	1.99272	PSSM
PSSM	2.06961	PSSM
PSSM	5.48436	PSSM
PSSM	1.74914	PSSM
PSSM	1.64411	PSSM
PSSM	5.48436	PSSM
PSSM	0.112573	PSSM
PSSM	5.48436	PSSM
PSSM	1.06661	PSSM
PSSM	1.46526	PSSM
PSSM	1.67831	PSSM
PSSM	1.49377	PSSM
PSSM	1.14752	PSSM
PSSM	5.48436	PSSM
PSSM	1.87713	PSSM
PSSM	5.48436	PSSM
PSSM	5.48436	PSSM
PSSM	1.5734	PSSM
PSSM	2.17229	PSSM
PSSM	5.48436	PSSM
PSSM	1.00819	PSSM
PSSM	1.83079	PSSM
PSSM	5.48436	PSSM
PSSM	2.71829	PSSM
PSSM	0.978969	PSSM
PSSM	0.284161	PSSM
PSSM	0.996635	PSSM
PSSM	5.48436	PSSM
PSSM	3.16173	PSSM
PSSM	1.49993	PSSM
PSSM	0.939272	PSSM
PSSM	0.883608	PSSM
PSSM	2.28789	PSSM
PSSM	5.48436	PSSM
PSSM	2.20054	PSSM
PSSM	5.48436	PSSM
PSSM	0.555131	PSSM
PSSM	5.48436	PSSM
PSSM	0.0276802	PSSM
PSSM	5.48436	PSSM
PSSM	5.48436	PSSM
PSSM	5.48436	PSSM
PSSM	1.23267	PSSM
PSSM	5.48436	PSSM
PSSM	5.48436	PSSM
PSSM	0.925686	PSSM
PSSM	5.48436	PSSM
PSSM	0.838074	PSSM
PSSM	1.78557	PSSM
PSSM	5.48436	PSSM
PSSM	5.48436	PSSM
PSSM	5.48436	PSSM
PSSM	5.48436	PSSM
PSSM	5.48436	PSSM
PSSM	1.44664	PSSM
PSSM	0.300234	PSSM
PSSM	-0.0223796	PSSM
PSSM	2.06174	PSSM
PSSM	1.96781	PSSM
PSSM	2.28469	PSSM
PSSM	5.48436	PSSM
PSSM	5.48436	PSSM
PSSM	2.04259	PSSM
PSSM	0.331057	PSSM
PSSM	5.48436	PSSM
PSSM	5.48436	PSSM
PSSM	5.48436	PSSM
PSSM	5.48436	PSSM
PSSM	1.80899	PSSM
PSSM	1.02043	PSSM
PSSM	5.48436	PSSM
PSSM	5.48436	PSSM
PSSM	5.48436	PSSM
PSSM	0.119314	PSSM
PSSM	5.48436	PSSM
PSSM	1.59869	PSSM
PSSM	1.85462	PSSM
PSSM	1.52964	PSSM
PSSM	1.26411	PSSM
PSSM	5.48436	PSSM
PSSM	5.48436	PSSM
PSSM	2.32857	PSSM
PSSM	5.48436	PSSM
PSSM	1.53876	PSSM
PSSM	1.54506	PSSM
PSSM	5.48436	PSSM
PSSM	1.27935	PSSM
PSSM	5.48436	PSSM
PSSM	1.93337	PSSM
PSSM	1.35004	PSSM
PSSM	0.929495	PSSM
PSSM	2.18419	PSSM
PSSM	5.48436	PSSM
PSSM	1.44928	PSSM
PSSM	2.32648	PSSM
PSSM	0.16502	PSSM
PSSM	5.48436	PSSM
PSSM	1.97293	PSSM
PSSM	5.48436	PSSM
PSSM	1.61524	PSSM
PSSM	0.421432	PSSM
PSSM	2.02921	PSSM
PSSM	1.7102	PSSM
PSSM	2.04583	PSSM
PSSM	5.48436	PSSM
PSSM	1.56067	PSSM
PSSM	1.89237	PSSM
PSSM	0.884679	PSSM
PSSM	2.22509	PSSM
PSSM	5.48436	PSSM
PSSM	0.28779	PSSM
PSSM	5.48436	PSSM
PSSM	1.72214	PSSM
PSSM	1.48189	PSSM
PSSM	1.56757	PSSM
PSSM	1.49828	PSSM
PSSM	1.13182	PSSM
PSSM	2.03745	PSSM
PSSM	5.48436	PSSM
PSSM	5.48436	PSSM
PSSM	1.95544	PSSM
PSSM	5.48436	PSSM
PSSM	1.44307	PSSM
PSSM	1.33856	PSSM
PSSM	5.48436	PSSM
PSSM	-0.00160315	PSSM
PSSM	2.21182	PSSM
PSSM	5.48436	PSSM
PSSM	1.6046	PSSM
PSSM	0.995906	PSSM
PSSM	0.954744	PSSM
PSSM	1.79502	PSSM
PSSM	5.48436	PSSM
PSSM	2.51971	PSSM
PSSM	2.13546	PSSM
PSSM	0.460999	PSSM
PSSM	5.48436	PSSM
PSSM	2.02198	PSSM
PSSM	0.633547	PSSM
PSSM	5.48436	PSSM
PSSM	0.748387	PSSM
PSSM	5.48436	PSSM
PSSM	0.934803	PSSM
PSSM	5.48436	PSSM
PSSM	5.48436	PSSM
PSSM	5.48436	PSSM
PSSM	2.29963	PSSM
PSSM	1.16406	PSSM
PSSM	0.716833	PSSM
PSSM	1.11199	PSSM
PSSM	5.48436	PSSM
PSSM	5.48436	PSSM
PSSM	1.01973	PSSM
PSSM	5.48436	PSSM
PSSM	1.42967	PSSM
PSSM	5.48436	PSSM
PSSM	5.48436	PSSM
PSSM	0.280608	PSSM
PSSM	2.38747	PSSM
PSSM	2.43384	PSSM
PSSM	1.0729	PSSM
PSSM	2.53073	PSSM
PSSM	0.569391	PSSM
PSSM	1.82292	PSSM
PSSM	1.20977	PSSM
PSSM	1.68065	PSSM
PSSM	0.404474	PSSM
PSSM	1.22001	PSSM
PSSM	1.71013	PSSM
PSSM	0.0495371	PSSM
PSSM	0.799813	PSSM
PSSM	1.27563	PSSM
PSSM	2.67396	PSSM
PSSM	5.48436	PSSM
PSSM	5.48436	PSSM
PSSM	1.41758	PSSM
PSSM	5.48436	PSSM
PSSM	1.87736	PSSM
PSSM	0.596058	PSSM
PSSM	5.48436	PSSM
PSSM	2.2582	PSSM
PSSM	2.31479	PSSM
PSSM	5.48436	PSSM
PSSM	0.434778	PSSM
PSSM	5.48436	PSSM
PSSM	0.722914	PSSM
PSSM	1.21361	PSSM
PSSM	2.02488	PSSM
PSSM	2.5355	PSSM
PSSM	5.48436	PSSM
PSSM	5.48436	PSSM
PSSM	5.48436	PSSM
PSSM	5.48436	PSSM
PSSM	5.48436	PSSM
PSSM	0.817249	PSSM
PSSM	2.2329	PSSM
PSSM	0.295937	PSSM
PSSM	5.48436	PSSM
PSSM	1.02939	PSSM
PSSM	0.878821	PSSM
PSSM	5.48436	PSSM
PSSM	5.48436	PSSM
PSSM	0.635717	PSSM
PSSM	-0.10337	PSSM
PSSM	0.374786	PSSM
PSSM	5.48436	PSSM
PSSM	5.48436	PSSM
PSSM	1.32458	PSSM
PSSM	2.21469	PSSM
PSSM	0.686188	PSSM
PSSM	1.99512	PSSM
PSSM	5.48436	PSSM
PSSM	1.49141	PSSM
PSSM	1.39837	PSSM
PSSM	3.29087	PSSM
PSSM	0.528363	PSSM
PSSM	5.48436	PSSM
PSSM	5.48436	PSSM
PSSM	2.5835	PSSM
PSSM	5.48436	PSSM
PSSM	5.48436	PSSM
PSSM	0.739659	PSSM
PSSM	5.48436	PSSM
PSSM	2.5233	PSSM
PSSM	1.30905	PSSM
PSSM	0.63518	PSSM
PSSM	5.48436	PSSM
PSSM	5.48436	PSSM
PSSM	0.299225	PSSM
PSSM	2.14239	PSSM
PSSM	2.80834	PSSM
PSSM	0.760277	PSSM
PSSM	0.542513	PSSM
PSSM	2.79463	PSSM
PSSM	0.683471	PSSM
PSSM	5.48436	PSSM
PSSM	0.468801	PSSM
PSSM	5.48436	PSSM
PSSM	1.0802	PSSM
PSSM	5.48436	PSSM
PSSM	5.48436	PSSM
PSSM	5.48436	PSSM
PSSM	2.73499	PSSM
PSSM	1.5396	PSSM
PSSM	2.25545	PSSM
PSSM	5.48436	PSSM
PSSM	1.07672	PSSM
PSSM	1.99278	PSSM
PSSM	5.48436	PSSM
PSSM	0.873144	PSSM
PSSM	5.48436	PSSM
PSSM	1.40685	PSSM
PSSM	5.48436	PSSM
PSSM	5.48436	PSSM
PSSM	1.07889	PSSM
PSSM	2.42871	PSSM
PSSM	1.76627	PSSM
PSSM	1.42249	PSSM
PSSM	1.90059	PSSM
PSSM	5.48436	PSSM
PSSM	1.72629	PSSM
PSSM	1.23687	PSSM
PSSM	0.469366	PSSM
PSSM	5.48436	PSSM
PSSM	1.8017	PSSM
PSSM	2.40021	PSSM
PSSM	1.55945	PSSM
PSSM	0.329497	PSSM
PSSM	5.48436	PSSM
PSSM	1.164	PSSM
PSSM	5.48436	PSSM
PSSM	0.988583	PSSM
PSSM	5.48436	PSSM
PSSM	1.93616	PSSM
PSSM	2.10313	PSSM
PSSM	0.420242	PSSM
PSSM	0.216537	PSSM
PSSM	5.48436	PSSM
PSSM	5.48436	PSSM
PSSM	1.18963	PSSM
PSSM	1.84801	PSSM
PSSM	5.48436	PSSM
PSSM	-0.0801319	PSSM
PSSM	1.31495	PSSM
PSSM	1.63852	PSSM
PSSM	5.48436	PSSM
PSSM	0.329758	PSSM
PSSM	5.48436	PSSM
PSSM	1.85136	PSSM
PSSM	5.48436	PSSM
PSSM	1.82147	PSSM
PSSM	1.28127	PSSM
PSSM	5.48436	PSSM
PSSM	5.48436	PSSM
PSSM	5.48436	PSSM
PSSM	1.30494	PSSM
PSSM	5.48436	PSSM
PSSM	1.50745	PSSM
PSSM	3.26948	PSSM
PSSM	2.48362	PSSM
PSSM	2.29377	PSSM
PSSM	1.30327	PSSM
PSSM	0.818344	PSSM
PSSM	1.13046	PSSM
PSSM	0.689076	PSSM
PSSM	0.0729295	PSSM
PSSM	5.48436	PSSM
PSSM	1.97611	PSSM
PSSM	0.421103	PSSM
PSSM	1.9283	PSSM
PSSM	2.09197	PSSM
PSSM	5.48436	PSSM
PSSM	1.12249	PSSM
PSSM	1.23027	PSSM
PSSM	-0.246416	PSSM
PSSM	1.61853	PSSM
PSSM	5.48436	PSSM
PSSM	1.60395	PSSM
PSSM	0.435296	PSSM
PSSM	5.48436	PSSM
PSSM	1.72071	PSSM
PSSM	0.889822	PSSM
PSSM	5.48436	PSSM
PSSM	5.48436	PSSM
PSSM	1.92651	PSSM
PSSM	5.48436	PSSM
PSSM	0.387646	PSSM
PSSM	1.52651	PSSM
PSSM	2.09097	PSSM
PSSM	5.48436	PSSM
PSSM	0.68209	PSSM
PSSM	0.227322	PSSM
PSSM	3.20426	PSSM
PSSM	1.29251	PSSM
PSSM	0.329545	PSSM
PSSM	0.458367	PSSM
PSSM	0.235772	PSSM
PSSM	1.54484	PSSM
PSSM	0.775013	PSSM
PSSM	5.48436	PSSM
PSSM	1.30245	PSSM
PSSM	0.54596	PSSM
PSSM	5.48436	PSSM
PSSM	5.48436	PSSM
PSSM	5.48436	PSSM
PSSM	0.780865	PSSM
PSSM	-0.243595	PSSM
PSSM	5.48436	PSSM
PSSM	0.0678069	PSSM
PSSM	2.74591	PSSM
PSSM	0.77439	PSSM
PSSM	5.48436	PSSM
PSSM	5.48436	PSSM
PSSM	5.48436	PSSM
PSSM	5.48436	PSSM
PSSM	-0.0920215	PSSM
PSSM	0.665576	PSSM
PSSM	5.48436	PSSM
PSSM	3.13683	PSSM
PSSM	5.48436	PSSM
PSSM	2.35826	PSSM
PSSM	2.17646	PSSM
PSSM	5.48436	PSSM
PSSM	1.26369	PSSM
PSSM	1.52926	PSSM
PSSM	5.48436	PSSM
PSSM	0.696836	PSSM
PSSM	0.950366	PSSM
PSSM	2.2101	PSSM
PSSM	1.18761	PSSM
PSSM	5.48436	PSSM
PSSM	0.496483	PSSM
PSSM	5.48436	PSSM
PSSM	5.48436	PSSM
PSSM	0.533995	PSSM
PSSM	1.09816	PSSM
PSSM	5.48436	PSSM
PSSM	0.968168	PSSM
PSSM	0.64183	PSSM
PSSM	2.35217	PSSM
PSSM	5.48436	PSSM
PSSM	0.833708	PSSM
PSSM	5.48436	PSSM
PSSM	1.01598	PSSM
PSSM	1.84021	PSSM
PSSM	5.48436	PSSM
PSSM	2.48212	PSSM
PSSM	5.48436	PSSM
PSSM	1.84346	PSSM
PSSM	1.38864	PSSM
PSSM	1.46005	PSSM
PSSM	5.48436	PSSM
PSSM	1.12173	PSSM
PSSM	5.48436	PSSM
PSSM	1.28009	PSSM
PSSM	3.2194	PSSM
PSSM	5.48436	PSSM
PSSM	0.659078	PSSM
PSSM	1.8172	PSSM
PSSM	5.48436	PSSM
PSSM	2.16302	PSSM
PSSM	1.64822	PSSM
PSSM	0.367097	PSSM
PSSM	1.2077	PSSM
PSSM	1.07193	PSSM
PSSM	5.48436	PSSM
PSSM	0.77521	PSSM
PSSM	1.20678	PSSM
PSSM	5.48436	PSSM
PSSM	-0.78733	PSSM
PSSM	5.48436	PSSM
PSSM	1.10802	PSSM
PSSM	1.2544	PSSM
PSSM	2.14536	PSSM
PSSM	2.01761	PSSM
PSSM	5.48436	PSSM
PSSM	5.48436	PSSM
PSSM	1.74047	PSSM
PSSM	5.48436	PSSM
PSSM	5.48436	PSSM
PSSM	0.857518	PSSM
PSSM	1.58252	PSSM
PSSM	0.804278	PSSM
PSSM	0.471872	PSSM
PSSM	5.48436	PSSM
PSSM	1.24316	PSSM
PSSM	1.51658	PSSM
PSSM	5.48436	PSSM
PSSM	1.13972	PSSM
PSSM	0.643433	PSSM
PSSM	5.48436	PSSM
PSSM	5.48436	PSSM
PSSM	-0.391485	PSSM
PSSM	5.48436	PSSM
PSSM	0.51242	PSSM
PSSM	2.09096	PSSM
PSSM	5.48436	PSSM
PSSM	5.48436	PSSM
PSSM	1.11918	PSSM
PSSM	5.48436	PSSM
PSSM	0.696672	PSSM
PSSM	1.28985	PSSM
PSSM	2.01273	PSSM
PSSM	0.688056	PSSM
PSSM	0.695138	PSSM
PSSM	5.48436	PSSM
PSSM	0.500451	PSSM
PSSM	5.48436	PSSM
PSSM	0.999976	PSSM
PSSM	2.3768	PSSM
PSSM	1.70591	PSSM
PSSM	1.02925	PSSM
PSSM	0.724755	PSSM
PSSM	1.63829	PSSM
PSSM	0.520673	PSSM
PSSM	1.91881	PSSM
PSSM	1.2014	PSSM
PSSM	1.47936	PSSM
PSSM	0.713058	PSSM
PSSM	0.529921	PSSM
PSSM	5.48436	PSSM
PSSM	5.48436	PSSM
PSSM	5.48436	PSSM
PSSM	5.48436	PSSM
PSSM	1.03093	PSSM
PSSM	5.48436	PSSM
PSSM	-0.0257061	PSSM
PSSM	-0.212031	PSSM
PSSM	2.55157	PSSM
PSSM	2.51887	PSSM
PSSM	1.94837	PSSM
PSSM	5.48436	PSSM
PSSM	1.51595	PSSM
PSSM	1.40045	PSSM
PSSM	1.37161	PSSM
PSSM	0.28547	PSSM
PSSM	5.48436	PSSM
PSSM	0.722697	PSSM
PSSM	5.48436	PSSM
PSSM	1.16285	PSSM
PSSM	0.00672605	PSSM
PSSM	5.48436	PSSM
PSSM	1.40283	PSSM
PSSM	2.47091	PSSM
PSSM	0.921448	PSSM
PSSM	1.39607	PSSM
PSSM	2.29691	PSSM
PSSM	1.15508	PSSM
PSSM	5.48436	PSSM
PSSM	0.825802	PSSM
PSSM	0.696309	PSSM
PSSM	5.48436	PSSM
PSSM	5.48436	PSSM
PSSM	0.688645	PSSM
PSSM	2.30664	PSSM
PSSM	2.26998	PSSM
PSSM	5.48436	PSSM
PSSM	5.48436	PSSM
PSSM	0.833656	PSSM
PSSM	0.589072	PSSM
PSSM	5.48436	PSSM
PSSM	1.05094	PSSM
PSSM	0.597685	PSSM
PSSM	2.14966	PSSM
PSSM	5.48436	PSSM
PSSM	5.48436	PSSM
PSSM	5.48436	PSSM
PSSM	1.21183	PSSM
PSSM	0.445749	PSSM
PSSM	5.48436	PSSM
PSSM	0.185741	PSSM
PSSM	1.33905	PSSM
PSSM	1.67709	PSSM
PSSM	0.850124	PSSM
PSSM	1.92706	PSSM
PSSM	0.313494	PSSM
PSSM	5.48436	PSSM
PSSM	0.536676	PSSM
PSSM	1.94668	PSSM
PSSM	2.49422	PSSM
PSSM	5.48436	PSSM
PSSM	5.48436	PSSM
PSSM	5.48436	PSSM
PSSM	1.69518	PSSM
PSSM	5.48436	PSSM
PSSM	0.977081	PSSM
PSSM	0.859444	PSSM
PSSM	5.48436	PSSM
PSSM	5.48436	PSSM
PSSM	2.99424	PSSM
PSSM	5.48436	PSSM
PSSM	5.48436	PSSM
PSSM	1.73114	PSSM
PSSM	0.914354	PSSM
PSSM	-0.479136	PSSM
PSSM	2.41175	PSSM
PSSM	5.48436	PSSM
PSSM	0.913419	PSSM
PSSM	2.68256	PSSM
PSSM	2.20611	PSSM
PSSM	0.183487	PSSM
PSSM	0.50365	PSSM
PSSM	5.48436	PSSM
PSSM	1.99044	PSSM
PSSM	5.48436	PSSM
PSSM	2.56636	PSSM
PSSM	2.39016	PSSM
PSSM	1.93475	PSSM
PSSM	0.566196	PSSM
PSSM	1.359	PSSM
PSSM	1.18566	PSSM
PSSM	5.48436	PSSM
PSSM	1.19332	PSSM
PSSM	1.14035	PSSM
PSSM	2.18528	PSSM
PSSM	1.6768	PSSM
PSSM	5.48436	PSSM
PSSM	5.48436	PSSM
PSSM	-0.214149	PSSM
PSSM	5.48436	PSSM
PSSM	2.47153	PSSM
PSSM	5.48436	PSSM
PSSM	0.93587	PSSM
PSSM	5.48436	PSSM
PSSM	2.23538	PSSM
PSSM	5.48436	PSSM
PSSM	5.48436	PSSM
PSSM	5.48436	PSSM
PSSM	1.90455	PSSM
PSSM	0.878404	PSSM
PSSM	2.48003	PSSM
PSSM	5.48436	PSSM
PSSM	1.38919	PSSM
PSSM	1.50438	PSSM
PSSM	1.84374	PSSM
PSSM	5.48436	PSSM
PSSM	5.48436	PSSM
PSSM	1.6302	PSSM
PSSM	1.22281	PSSM
PSSM	1.52869	PSSM
PSSM	1.63228	PSSM
PSSM	5.48436	PSSM
PSSM	2.369	PSSM
PSSM	1.52424	PSSM
PSSM	5.48436	PSSM
PSSM	3.1001	PSSM
PSSM	5.48436	PSSM
PSSM	1.99085	PSSM
PSSM	2.45601	PSSM
PSSM	2.69056	PSSM
PSSM	0.717071	PSSM
PSSM	5.48436	PSSM
PSSM	5.48436	PSSM
PSSM	0.943099	PSSM
PSSM	-0.721754	PSSM
PSSM	1.69774	PSSM
PSSM	0.494148	PSSM
PSSM	5.48436	PSSM
PSSM	5.48436	PSSM
PSSM	0.0788895	PSSM
PSSM	1.08027	PSSM
PSSM	5.48436	PSSM
PSSM	5.48436	PSSM
PSSM	5.48436	PSSM
PSSM	0.932235	PSSM
PSSM	0.912983	PSSM
PSSM	1.16861	PSSM
PSSM	5.48436	PSSM
PSSM	2.04594	PSSM
PSSM	0.416783	PSSM
PSSM	2.02634	PSSM
PSSM	1.15221	PSSM
PSSM	5.48436	PSSM
PSSM	0.726651	PSSM
PSSM	3.46961	PSSM
PSSM	0.608947	PSSM
PSSM	5.48436	PSSM
PSSM	0.682497	PSSM
PSSM	1.79184	PSSM
PSSM	2.5204	PSSM
PSSM	3.76103	PSSM
PSSM	1.45409	PSSM
PSSM	1.0223	PSSM
PSSM	5.48436	PSSM
PSSM	2.41939	PSSM
PSSM	1.08772	PSSM
PSSM	5.48436	PSSM
PSSM	0.770272	PSSM
PSSM	2.61619	PSSM
PSSM	1.02657	PSSM
PSSM	0.708873	PSSM
[truncated: 42,003 more rows]

## Sheet: Figure 3
Figure 3a				Figure 3b
dim 1	dim 2	method		dim 1	dim 2	method
2.47785	2.47785	Train		-37.3888	-37.3888	Train
5.4363	5.4363	Train		-30.6423	-30.6423	Train
3.99675	3.99675	Train		-24.355	-24.355	Train
3.75712	3.75712	Train		-31.8647	-31.8647	Train
3.7416	3.7416	Train		-30.3368	-30.3368	Train
3.65648	3.65648	Train		-38.3655	-38.3655	Train
3.65347	3.65347	Train		-38.5913	-38.5913	Train
4.03193	4.03193	Train		-26.3554	-26.3554	Train
4.03139	4.03139	Train		-25.1988	-25.1988	Train
3.69179	3.69179	Train		-25.7296	-25.7296	Train
3.69166	3.69166	Train		-23.0749	-23.0749	Train
-2.3088	-2.3088	Train		-16.9543	-16.9543	Train
6.35565	6.35565	Train		-24.8129	-24.8129	Train
-5.5295	-5.5295	Train		-31.5906	-31.5906	Train
4.25888	4.25888	Train		-29.1737	-29.1737	Train
4.36648	4.36648	Train		2.44285	2.44285	Train
-17.3065	-17.3065	Train		-28.5323	-28.5323	Train
-17.3064	-17.3064	Train		-38.0487	-38.0487	Train
-17.3065	-17.3065	Train		-17.8932	-17.8932	Train
-17.3065	-17.3065	Train		-21.2426	-21.2426	Train
-17.3066	-17.3066	Train		-29.8994	-29.8994	Train
-17.3066	-17.3066	Train		-27.901	-27.901	Train
-2.477	-2.477	Train		-25.8823	-25.8823	Train
-2.47706	-2.47706	Train		-33.2769	-33.2769	Train
4.32142	4.32142	Train		-10.6546	-10.6546	Train
-5.05865	-5.05865	Train		-21.118	-21.118	Train
-5.05844	-5.05844	Train		-24.7818	-24.7818	Train
2.62834	2.62834	Train		-41.5571	-41.5571	Train
-2.38822	-2.38822	Train		-34.6482	-34.6482	Train
-2.38823	-2.38823	Train		-33.0532	-33.0532	Train
-15.8502	-15.8502	Train		-32.9921	-32.9921	Train
-15.7258	-15.7258	Train		-4.88127	-4.88127	Train
-15.7258	-15.7258	Train		-27.4266	-27.4266	Train
-5.46692	-5.46692	Train		-22.0206	-22.0206	Train
-5.46677	-5.46677	Train		-8.89805	-8.89805	Train
3.38012	3.38012	Train		-21.9201	-21.9201	Train
-15.9172	-15.9172	Train		-26.961	-26.961	Train
-15.9171	-15.9171	Train		-42.0523	-42.0523	Train
3.73388	3.73388	Train		-25.1313	-25.1313	Train
-2.77628	-2.77628	Train		-21.5215	-21.5215	Train
-3.6472	-3.6472	Train		-30.6803	-30.6803	Train
5.5299	5.5299	Train		-20.008	-20.008	Train
3.98601	3.98601	Train		-28.2345	-28.2345	Train
-3.07564	-3.07564	Train		-29.7221	-29.7221	Train
-3.07561	-3.07561	Train		-38.4111	-38.4111	Train
3.43621	3.43621	Train		-6.02961	-6.02961	Train
3.7288	3.7288	Train		-9.16274	-9.16274	Train
4.52124	4.52124	Train		-20.9254	-20.9254	Train
3.37016	3.37016	Train		-41.8915	-41.8915	Train
-5.99501	-5.99501	Train		-22.3852	-22.3852	Train
-5.99532	-5.99532	Train		-20.7501	-20.7501	Train
8.64463	8.64463	Train		-26.2009	-26.2009	Train
-11.6414	-11.6414	Train		-17.7698	-17.7698	Train
-11.6414	-11.6414	Train		-13.0285	-13.0285	Train
4.01477	4.01477	Train		-36.4628	-36.4628	Train
-2.49424	-2.49424	Train		-31.4708	-31.4708	Train
7.74035	7.74035	Train		-14.498	-14.498	Train
3.27792	3.27792	Train		0.221206	0.221206	Train
-11.9986	-11.9986	Train		-20.1559	-20.1559	Train
-11.999	-11.999	Train		-30.0837	-30.0837	Train
4.74067	4.74067	Train		-35.0322	-35.0322	Train
3.51736	3.51736	Train		-32.6603	-32.6603	Train
-9.38247	-9.38247	Train		-43.9828	-43.9828	Train
5.29214	5.29214	Train		-27.1817	-27.1817	Train
5.2925	5.2925	Train		-30.8152	-30.8152	Train
8.37184	8.37184	Train		-15.208	-15.208	Train
-0.645337	-0.645337	Train		-13.672	-13.672	Train
2.51309	2.51309	Train		-37.5947	-37.5947	Train
5.65992	5.65992	Train		-18.8177	-18.8177	Train
7.26917	7.26917	Train		-11.6484	-11.6484	Train
3.1869	3.1869	Train		-21.2277	-21.2277	Train
3.9591	3.9591	Train		-11.5505	-11.5505	Train
-15.0463	-15.0463	Train		-29.6104	-29.6104	Train
-15.0463	-15.0463	Train		-29.7393	-29.7393	Train
4.33199	4.33199	Train		-31.9916	-31.9916	Train
2.70147	2.70147	Train		-14.1462	-14.1462	Train
0.502763	0.502763	Train		-29.8	-29.8	Train
-2.29713	-2.29713	Train		-15.5748	-15.5748	Train
5.64163	5.64163	Train		-28.6155	-28.6155	Train
2.26783	2.26783	Train		-32.8077	-32.8077	Train
3.32595	3.32595	Train		-19.2455	-19.2455	Train
-17.0442	-17.0442	Train		-39.051	-39.051	Train
-17.0441	-17.0441	Train		-6.21966	-6.21966	Train
2.19466	2.19466	Train		-8.05273	-8.05273	Train
2.47503	2.47503	Train		-18.4426	-18.4426	Train
-2.49725	-2.49725	Train		-36.256	-36.256	Train
5.52953	5.52953	Train		-23.585	-23.585	Train
5.52928	5.52928	Train		-22.7265	-22.7265	Train
0.1095	0.1095	Train		-25.1998	-25.1998	Train
-8.85056	-8.85056	Train		-27.1568	-27.1568	Train
-16.9699	-16.9699	Train		-18.9432	-18.9432	Train
2.96712	2.96712	Train		-21.3046	-21.3046	Train
-2.21572	-2.21572	Train		-8.01676	-8.01676	Train
3.4294	3.4294	Train		-24.3062	-24.3062	Train
2.19263	2.19263	Train		-17.1498	-17.1498	Train
-1.65733	-1.65733	Train		-15.672	-15.672	Train
-1.65734	-1.65734	Train		-29.3671	-29.3671	Train
2.21348	2.21348	Train		-20.2915	-20.2915	Train
-2.38972	-2.38972	Train		-18.9395	-18.9395	Train
3.82012	3.82012	Train		-41.7197	-41.7197	Train
2.68826	2.68826	Train		-23.6369	-23.6369	Train
4.29547	4.29547	Train		-35.604	-35.604	Train
-0.78132	-0.78132	Train		-33.2858	-33.2858	Train
-0.781112	-0.781112	Train		-13.8774	-13.8774	Train
3.52549	3.52549	Train		-27.4403	-27.4403	Train
-5.29295	-5.29295	Train		-8.97556	-8.97556	Train
-2.60897	-2.60897	Train		-22.8607	-22.8607	Train
-0.220702	-0.220702	Train		-22.3661	-22.3661	Train
2.33776	2.33776	Train		-20.4422	-20.4422	Train
-2.47785	-2.47785	Train		-8.36962	-8.36962	Train
5.51428	5.51428	Train		-33.2951	-33.2951	Train
7.85947	7.85947	Train		-20.7506	-20.7506	Train
-2.96271	-2.96271	Train		-27.3867	-27.3867	Train
5.35413	5.35413	Train		-31.6298	-31.6298	Train
5.62623	5.62623	Train		-27.6891	-27.6891	Train
5.30518	5.30518	Train		-29.4639	-29.4639	Train
5.30499	5.30499	Train		-24.1555	-24.1555	Train
2.84425	2.84425	Train		-0.215519	-0.215519	Train
-18.4154	-18.4154	Train		-24.1858	-24.1858	Train
-18.4155	-18.4155	Train		-7.89605	-7.89605	Train
4.45277	4.45277	Train		-17.0255	-17.0255	Train
2.72861	2.72861	Train		-30.4056	-30.4056	Train
4.66177	4.66177	Train		-21.2092	-21.2092	Train
7.71952	7.71952	Train		-29.7297	-29.7297	Train
-2.1367	-2.1367	Train		-17.0618	-17.0618	Train
-6.42392	-6.42392	Train		-11.6545	-11.6545	Train
4.36015	4.36015	Train		-37.5529	-37.5529	Train
4.36044	4.36044	Train		-26.6457	-26.6457	Train
2.76502	2.76502	Train		-16.9043	-16.9043	Train
-8.17074	-8.17074	Train		-28.8923	-28.8923	Train
-2.27695	-2.27695	Train		-6.21769	-6.21769	Train
-2.27789	-2.27789	Train		-10.9974	-10.9974	Train
0.37404	0.37404	Train		-28.6081	-28.6081	Train
3.24871	3.24871	Train		-28.122	-28.122	Train
-3.31569	-3.31569	Train		-27.0126	-27.0126	Train
3.34625	3.34625	Train		-20.4048	-20.4048	Train
1.07972	1.07972	Train		-25.8887	-25.8887	Train
-1.61649	-1.61649	Train		-16.5886	-16.5886	Train
-1.61642	-1.61642	Train		-29.6757	-29.6757	Train
5.02532	5.02532	Train		-8.67082	-8.67082	Train
4.56716	4.56716	Train		-29.5237	-29.5237	Train
-1.73982	-1.73982	Train		-20.9103	-20.9103	Train
1.08568	1.08568	Train		-30.3775	-30.3775	Train
3.18741	3.18741	Train		-27.8634	-27.8634	Train
1.99942	1.99942	Train		-14.4736	-14.4736	Train
-2.62887	-2.62887	Train		-16.0236	-16.0236	Train
0.0805101	0.0805101	Train		-9.58457	-9.58457	Train
-2.63791	-2.63791	Train		-27.4462	-27.4462	Train
-2.63801	-2.63801	Train		-13.3306	-13.3306	Train
-4.99257	-4.99257	Train		-34.5414	-34.5414	Train
-9.14814	-9.14814	Train		-24.0743	-24.0743	Train
2.89129	2.89129	Train		-19.2109	-19.2109	Train
5.68045	5.68045	Train		-21.5775	-21.5775	Train
4.58361	4.58361	Train		-25.3572	-25.3572	Train
2.14696	2.14696	Train		-22.2872	-22.2872	Train
-2.55451	-2.55451	Train		-25.9131	-25.9131	Train
-0.936458	-0.936458	Train		-26.5663	-26.5663	Train
4.43637	4.43637	Train		-31.0017	-31.0017	Train
-0.818746	-0.818746	Train		-34.2874	-34.2874	Train
-0.818534	-0.818534	Train		-7.53528	-7.53528	Train
-1.53519	-1.53519	Train		-32.8727	-32.8727	Train
-3.14141	-3.14141	Train		-28.1541	-28.1541	Train
2.273	2.273	Train		-41.2029	-41.2029	Train
8.04239	8.04239	Train		-20.9931	-20.9931	Train
-1.95702	-1.95702	Train		-25.0525	-25.0525	Train
4.43629	4.43629	Train		-19.5914	-19.5914	Train
-2.64386	-2.64386	Train		-34.8894	-34.8894	Train
-7.93769	-7.93769	Train		-17.8543	-17.8543	Train
-16.8471	-16.8471	Train		-29.2851	-29.2851	Train
-16.8473	-16.8473	Train		-35.0093	-35.0093	Train
-3.13595	-3.13595	Train		-19.0531	-19.0531	Train
-3.13632	-3.13632	Train		-30.745	-30.745	Train
4.91732	4.91732	Train		-29.4561	-29.4561	Train
2.05679	2.05679	Train		-25.9733	-25.9733	Train
-2.47788	-2.47788	Train		-20.2243	-20.2243	Train
-4.41223	-4.41223	Train		-10.285	-10.285	Train
-0.70432	-0.70432	Train		-30.54	-30.54	Train
-0.704512	-0.704512	Train		-19.3349	-19.3349	Train
-5.11267	-5.11267	Train		-29.872	-29.872	Train
-1.25324	-1.25324	Train		-12.4137	-12.4137	Train
3.18995	3.18995	Train		-44.4269	-44.4269	Train
-9.14748	-9.14748	Train		-21.1583	-21.1583	Train
-9.14733	-9.14733	Train		-13.8135	-13.8135	Train
4.31953	4.31953	Train		-28.4368	-28.4368	Train
-4.59289	-4.59289	Train		-10.8252	-10.8252	Train
3.73228	3.73228	Train		-23.5066	-23.5066	Train
-14.7047	-14.7047	Train		-18.8277	-18.8277	Train
-15.9682	-15.9682	Train		-21.4502	-21.4502	Train
-7.52332	-7.52332	Train		-22.5014	-22.5014	Train
-1.5474	-1.5474	Train		-27.3242	-27.3242	Train
4.34754	4.34754	Train		-12.7014	-12.7014	Train
4.3887	4.3887	Train		-35.9159	-35.9159	Train
-5.14304	-5.14304	Train		-2.83913	-2.83913	Train
3.27687	3.27687	Train		-30.8502	-30.8502	Train
-4.34627	-4.34627	Train		-24.7222	-24.7222	Train
-4.34632	-4.34632	Train		-41.4837	-41.4837	Train
1.02094	1.02094	Train		-20.2153	-20.2153	Train
1.02086	1.02086	Train		-21.7685	-21.7685	Train
-0.937888	-0.937888	Train		-12.8421	-12.8421	Train
-3.90231	-3.90231	Train		-20.9627	-20.9627	Train
-3.90208	-3.90208	Train		-27.8259	-27.8259	Train
-4.97494	-4.97494	Train		-12.6728	-12.6728	Train
-15.0212	-15.0212	Train		-11.7009	-11.7009	Train
-15.0212	-15.0212	Train		-15.2025	-15.2025	Train
-0.288537	-0.288537	Train		-26.8466	-26.8466	Train
-1.85616	-1.85616	Train		-9.07979	-9.07979	Train
1.94336	1.94336	Train		-27.9641	-27.9641	Train
-15.0739	-15.0739	Train		-37.6585	-37.6585	Train
-15.074	-15.074	Train		-18.2668	-18.2668	Train
3.25631	3.25631	Train		-23.7486	-23.7486	Train
1.15706	1.15706	Train		-30.807	-30.807	Train
6.43941	6.43941	Train		-25.6981	-25.6981	Train
-2.97126	-2.97126	Train		-14.1196	-14.1196	Train
-2.97137	-2.97137	Train		-18.258	-18.258	Train
3.07437	3.07437	Train		-31.9198	-31.9198	Train
-0.595105	-0.595105	Train		-26.3085	-26.3085	Train
1.94706	1.94706	Train		-30.2505	-30.2505	Train
0.608819	0.608819	Train		-11.0277	-11.0277	Train
3.84709	3.84709	Train		-32.7561	-32.7561	Train
4.99728	4.99728	Train		-34.2171	-34.2171	Train
-6.22134	-6.22134	Train		-17.8302	-17.8302	Train
0.247354	0.247354	Train		-24.8787	-24.8787	Train
0.2478	0.2478	Train		-6.70723	-6.70723	Train
6.40847	6.40847	Train		-6.76945	-6.76945	Train
-3.94736	-3.94736	Train		-30.7421	-30.7421	Train
3.30127	3.30127	Train		-21.444	-21.444	Train
4.71194	4.71194	Train		-24.6765	-24.6765	Train
1.73061	1.73061	Train		-21.7364	-21.7364	Train
1.73033	1.73033	Train		-21.1112	-21.1112	Train
1.58897	1.58897	Train		-38.4828	-38.4828	Train
-18.0981	-18.0981	Train		-37.2484	-37.2484	Train
-18.098	-18.098	Train		-27.9283	-27.9283	Train
6.44723	6.44723	Train		-7.64438	-7.64438	Train
-0.223081	-0.223081	Train		-29.9926	-29.9926	Train
-0.222865	-0.222865	Train		-30.5108	-30.5108	Train
-2.12893	-2.12893	Train		-33.2453	-33.2453	Train
0.857064	0.857064	Train		-33.4311	-33.4311	Train
0.281462	0.281462	Train		-22.9918	-22.9918	Train
0.281158	0.281158	Train		-29.2721	-29.2721	Train
4.66012	4.66012	Train		-22.2144	-22.2144	Train
1.91704	1.91704	Train		-21.0148	-21.0148	Train
0.022918	0.022918	Train		-31.2099	-31.2099	Train
2.13206	2.13206	Train		-26.8589	-26.8589	Train
-0.794683	-0.794683	Train		-40.2933	-40.2933	Train
-0.794686	-0.794686	Train		-26.0714	-26.0714	Train
-9.39636	-9.39636	Train		-37.4114	-37.4114	Train
-0.170555	-0.170555	Train		-28.8263	-28.8263	Train
8.60818	8.60818	Train		-37.2401	-37.2401	Train
4.37948	4.37948	Train		-22.2205	-22.2205	Train
-17.552	-17.552	Train		-22.9509	-22.9509	Train
5.64401	5.64401	Train		-8.33591	-8.33591	Train
4.78675	4.78675	Train		-22.21	-22.21	Train
-14.8439	-14.8439	Train		-29.5928	-29.5928	Train
-14.8434	-14.8434	Train		-27.0265	-27.0265	Train
-15.8593	-15.8593	Train		-8.74377	-8.74377	Train
2.69365	2.69365	Train		-24.3118	-24.3118	Train
-2.03718	-2.03718	Train		-29.4588	-29.4588	Train
-3.41444	-3.41444	Train		-32.5104	-32.5104	Train
0.733691	0.733691	Train		-15.6157	-15.6157	Train
4.31404	4.31404	Train		-23.7588	-23.7588	Train
0.250761	0.250761	Train		-36.6058	-36.6058	Train
0.250867	0.250867	Train		-38.1407	-38.1407	Train
1.90234	1.90234	Train		-27.8918	-27.8918	Train
3.32189	3.32189	Train		-25.3907	-25.3907	Train
4.69825	4.69825	Train		-23.0675	-23.0675	Train
2.05509	2.05509	Train		-32.2275	-32.2275	Train
3.39042	3.39042	Train		-20.1173	-20.1173	Train
-4.87011	-4.87011	Train		-41.2974	-41.2974	Train
-15.9403	-15.9403	Train		-8.12072	-8.12072	Train
-15.94	-15.94	Train		-29.2511	-29.2511	Train
6.52599	6.52599	Train		-9.8164	-9.8164	Train
-4.80451	-4.80451	Train		-40.9396	-40.9396	Train
1.89561	1.89561	Train		-14.9811	-14.9811	Train
-2.06557	-2.06557	Train		-29.9787	-29.9787	Train
-15.9476	-15.9476	Train		-30.5525	-30.5525	Train
-1.38921	-1.38921	Train		-28.6877	-28.6877	Train
0.116628	0.116628	Train		-30.888	-30.888	Train
0.11717	0.11717	Train		-16.993	-16.993	Train
-2.52948	-2.52948	Train		-16.6904	-16.6904	Train
-2.52944	-2.52944	Train		-19.8713	-19.8713	Train
-2.6686	-2.6686	Train		-11.5317	-11.5317	Train
-16.7942	-16.7942	Train		-12.6038	-12.6038	Train
-16.7942	-16.7942	Train		-24.0242	-24.0242	Train
1.62567	1.62567	Train		8.3557	8.3557	Train
6.98432	6.98432	Train		-35.4661	-35.4661	Train
3.0902	3.0902	Train		-24.8191	-24.8191	Train
3.76062	3.76062	Train		-31.0325	-31.0325	Train
-0.517999	-0.517999	Train		-18.2371	-18.2371	Train
1.73833	1.73833	Train		-30.7722	-30.7722	Train
-2.18281	-2.18281	Train		-35.6373	-35.6373	Train
6.37748	6.37748	Train		-6.34878	-6.34878	Train
-0.293308	-0.293308	Train		-24.8787	-24.8787	Train
-0.293551	-0.293551	Train		-28.8438	-28.8438	Train
8.33196	8.33196	Train		-33.6851	-33.6851	Train
-5.55869	-5.55869	Train		-32.2777	-32.2777	Train
-5.55883	-5.55883	Train		-25.1271	-25.1271	Train
4.67415	4.67415	Train		-16.5572	-16.5572	Train
0.646793	0.646793	Train		-12.946	-12.946	Train
-10.0139	-10.0139	Train		-25.6013	-25.6013	Train
1.39637	1.39637	Train		-23.5365	-23.5365	Train
-15.9455	-15.9455	Train		-20.9726	-20.9726	Train
-15.9456	-15.9456	Train		-21.564	-21.564	Train
7.60912	7.60912	Train		-16.1309	-16.1309	Train
-2.96218	-2.96218	Train		-19.3711	-19.3711	Train
-4.26932	-4.26932	Train		-19.2961	-19.2961	Train
-2.78894	-2.78894	Train		-35.8875	-35.8875	Train
-2.78902	-2.78902	Train		-34.7417	-34.7417	Train
-1.27105	-1.27105	Train		-17.0294	-17.0294	Train
-2.73516	-2.73516	Train		-29.5721	-29.5721	Train
-2.29123	-2.29123	Train		-8.67661	-8.67661	Train
7.54085	7.54085	Train		-7.4844	-7.4844	Train
7.59345	7.59345	Train		-37.5931	-37.5931	Train
-2.6953	-2.6953	Train		-27.3163	-27.3163	Train
0.6096	0.6096	Train		-28.7676	-28.7676	Train
-5.09037	-5.09037	Train		-28.6904	-28.6904	Train
-5.09071	-5.09071	Train		-20.3269	-20.3269	Train
2.07332	2.07332	Train		-29.3391	-29.3391	Train
4.75133	4.75133	Train		-24.491	-24.491	Train
-16.8509	-16.8509	Train		-19.7485	-19.7485	Train
-16.8508	-16.8508	Train		-9.11611	-9.11611	Train
6.42441	6.42441	Train		-24.6379	-24.6379	Train
3.42356	3.42356	Train		-10.2745	-10.2745	Train
-3.90482	-3.90482	Train		-19.597	-19.597	Train
1.69579	1.69579	Train		-23.6352	-23.6352	Train
-3.05991	-3.05991	Train		-34.4214	-34.4214	Train
-3.06008	-3.06008	Train		-20.0602	-20.0602	Train
2.03074	2.03074	Train		-17.5163	-17.5163	Train
-1.08155	-1.08155	Train		-31.897	-31.897	Train
-2.15804	-2.15804	Train		-23.2682	-23.2682	Train
1.28456	1.28456	Train		-33.4018	-33.4018	Train
-1.10462	-1.10462	Train		-9.98701	-9.98701	Train
1.31468	1.31468	Train		-12.3836	-12.3836	Train
-15.9735	-15.9735	Train		-13.1441	-13.1441	Train
6.40645	6.40645	Train		-25.8093	-25.8093	Train
-15.2988	-15.2988	Train		-10.8249	-10.8249	Train
-15.2988	-15.2988	Train		-22.7901	-22.7901	Train
-2.88236	-2.88236	Train		-32.5523	-32.5523	Train
-2.8825	-2.8825	Train		-20.327	-20.327	Train
7.79229	7.79229	Train		-25.4981	-25.4981	Train
-2.04978	-2.04978	Train		-32.2536	-32.2536	Train
0.606671	0.606671	Train		-39.3818	-39.3818	Train
7.61959	7.61959	Train		-29.0872	-29.0872	Train
-3.99321	-3.99321	Train		-19.0109	-19.0109	Train
7.59904	7.59904	Train		-38.691	-38.691	Train
6.40345	6.40345	Train		-43.6254	-43.6254	Train
-2.04951	-2.04951	Train		-38.5573	-38.5573	Train
3.1315	3.1315	Train		-33.6612	-33.6612	Train
5.47449	5.47449	Train		-35.1924	-35.1924	Train
-0.661557	-0.661557	Train		-11.9604	-11.9604	Train
-3.46307	-3.46307	Train		-34.5037	-34.5037	Train
-4.03359	-4.03359	Train		-22.8975	-22.8975	Train
7.38217	7.38217	Train		-32.1834	-32.1834	Train
-0.563898	-0.563898	Train		-21.3659	-21.3659	Train
8.23699	8.23699	Train		-29.5026	-29.5026	Train
3.33879	3.33879	Train		-23.3911	-23.3911	Train
-2.21902	-2.21902	Train		-21.2311	-21.2311	Train
-0.0444673	-0.0444673	Train		-16.6016	-16.6016	Train
7.65388	7.65388	Train		-28.5471	-28.5471	Train
-3.32961	-3.32961	Train		-4.28112	-4.28112	Train
4.49852	4.49852	Train		-37.999	-37.999	Train
3.6657	3.6657	Train		-27.1714	-27.1714	Train
-2.33182	-2.33182	Train		-30.4959	-30.4959	Train
-2.89311	-2.89311	Train		-14.7171	-14.7171	Train
-9.19349	-9.19349	Train		-38.0348	-38.0348	Train
3.78909	3.78909	Train		-22.2349	-22.2349	Train
-16.7705	-16.7705	Train		-29.1871	-29.1871	Train
-16.7705	-16.7705	Train		-13.9821	-13.9821	Train
4.29948	4.29948	Train		-23.1601	-23.1601	Train
4.29945	4.29945	Train		-18.7568	-18.7568	Train
4.26298	4.26298	Train		-28.9952	-28.9952	Train
4.26293	4.26293	Train		-31.5866	-31.5866	Train
1.79818	1.79818	Train		-21.6567	-21.6567	Train
-8.49832	-8.49832	Train		-28.2873	-28.2873	Train
-1.59041	-1.59041	Train		-15.9045	-15.9045	Train
6.369	6.369	Train		-33.3278	-33.3278	Train
6.4304	6.4304	Train		-18.709	-18.709	Train
-1.81632	-1.81632	Train		-24.8604	-24.8604	Train
4.35914	4.35914	Train		-31.9152	-31.9152	Train
6.11062	6.11062	Train		-27.9058	-27.9058	Train
-0.560178	-0.560178	Train		-31.7406	-31.7406	Train
2.97096	2.97096	Train		-35.294	-35.294	Train
-6.00423	-6.00423	Train		-6.46954	-6.46954	Train
7.72201	7.72201	Train		-29.1922	-29.1922	Train
1.30418	1.30418	Train		-20.0846	-20.0846	Train
6.39823	6.39823	Train		-22.8747	-22.8747	Train
-1.70846	-1.70846	Train		-21.3234	-21.3234	Train
7.35379	7.35379	Train		-23.8443	-23.8443	Train
3.57867	3.57867	Train		-10.6634	-10.6634	Train
-8.98423	-8.98423	Train		-13.8232	-13.8232	Train
-3.88294	-3.88294	Train		-25.6999	-25.6999	Train
-4.18835	-4.18835	Train		-15.6582	-15.6582	Train
3.9712	3.9712	Train		-29.4301	-29.4301	Train
4.92848	4.92848	Train		-23.6135	-23.6135	Train
-2.90634	-2.90634	Train		-23.4723	-23.4723	Train
-0.808595	-0.808595	Train		-28.4526	-28.4526	Train
-5.21966	-5.21966	Train		-41.1334	-41.1334	Train
-2.70898	-2.70898	Train		-37.1194	-37.1194	Train
6.42969	6.42969	Train		-27.87	-27.87	Train
1.32875	1.32875	Train		-21.3367	-21.3367	Train
2.71239	2.71239	Train		-38.6534	-38.6534	Train
1.67042	1.67042	Train		-18.1727	-18.1727	Train
-2.73439	-2.73439	Train		-26.3378	-26.3378	Train
-2.73467	-2.73467	Train		-29.2162	-29.2162	Train
-1.37571	-1.37571	Train		-30.8657	-30.8657	Train
-0.844422	-0.844422	Train		-18.8863	-18.8863	Train
-10.1474	-10.1474	Train		-25.2511	-25.2511	Train
-2.90527	-2.90527	Train		-16.6072	-16.6072	Train
-2.90464	-2.90464	Train		-23.1574	-23.1574	Train
-3.51176	-3.51176	Train		-22.0284	-22.0284	Train
-3.51211	-3.51211	Train		-34.6481	-34.6481	Train
4.55884	4.55884	Train		-16.7716	-16.7716	Train
2.77718	2.77718	Train		-32.777	-32.777	Train
-0.497659	-0.497659	Train		-13.9329	-13.9329	Train
2.7103	2.7103	Train		-37.8263	-37.8263	Train
-1.57121	-1.57121	Train		-34.6078	-34.6078	Train
-14.5592	-14.5592	Train		-28.4903	-28.4903	Train
-16.8254	-16.8254	Train		-30.5234	-30.5234	Train
-16.8256	-16.8256	Train		-25.584	-25.584	Train
-2.15508	-2.15508	Train		-11.5157	-11.5157	Train
-0.35388	-0.35388	Train		-6.339	-6.339	Train
-4.77255	-4.77255	Train		-26.6987	-26.6987	Train
6.42864	6.42864	Train		-16.4577	-16.4577	Train
-2.04767	-2.04767	Train		-42.3822	-42.3822	Train
-2.04756	-2.04756	Train		-34.4251	-34.4251	Train
-0.95516	-0.95516	Train		-11.1495	-11.1495	Train
-0.0503744	-0.0503744	Train		-17.9747	-17.9747	Train
-1.2806	-1.2806	Train		-26.6355	-26.6355	Train
1.79935	1.79935	Train		-23.6981	-23.6981	Train
-10.5663	-10.5663	Train		1.74434	1.74434	Train
-2.08547	-2.08547	Train		-23.3568	-23.3568	Train
-15.98	-15.98	Train		-30.6853	-30.6853	Train
8.72954	8.72954	Train		-23.7278	-23.7278	Train
-4.48719	-4.48719	Train		-19.988	-19.988	Train
-2.98919	-2.98919	Train		-39.2242	-39.2242	Train
-2.98935	-2.98935	Train		-20.3034	-20.3034	Train
7.40685	7.40685	Train		-9.40357	-9.40357	Train
-2.05962	-2.05962	Train		-20.0606	-20.0606	Train
0.360936	0.360936	Train		-41.7204	-41.7204	Train
-2.67955	-2.67955	Train		-22.7141	-22.7141	Train
-2.01852	-2.01852	Train		-27.214	-27.214	Train
-4.36362	-4.36362	Train		-38.7104	-38.7104	Train
1.75136	1.75136	Train		-14.0591	-14.0591	Train
3.92453	3.92453	Train		-38.8701	-38.8701	Train
4.22642	4.22642	Train		-13.488	-13.488	Train
4.22618	4.22618	Train		-26.1738	-26.1738	Train
-0.920539	-0.920539	Train		-23.2228	-23.2228	Train
0.803008	0.803008	Train		-21.8158	-21.8158	Train
-3.56609	-3.56609	Train		-14.1378	-14.1378	Train
-6.38746	-6.38746	Train		-11.8524	-11.8524	Train
-0.329	-0.329	Train		-22.6744	-22.6744	Train
3.73321	3.73321	Train		-18.652	-18.652	Train
-0.761345	-0.761345	Train		-26.2707	-26.2707	Train
8.46093	8.46093	Train		-20.7653	-20.7653	Train
5.7473	5.7473	Train		-12.1844	-12.1844	Train
-2.94045	-2.94045	Train		-27.8078	-27.8078	Train
2.94281	2.94281	Train		-19.0349	-19.0349	Train
-2.07806	-2.07806	Train		-38.0127	-38.0127	Train
6.42467	6.42467	Train		-22.1608	-22.1608	Train
-5.67396	-5.67396	Train		-30.2576	-30.2576	Train
1.2081	1.2081	Train		-14.6479	-14.6479	Train
4.45679	4.45679	Train		-8.14443	-8.14443	Train
-0.821956	-0.821956	Train		-30.8561	-30.8561	Train
-0.973981	-0.973981	Train		-18.6498	-18.6498	Train
-2.38968	-2.38968	Train		-22.0718	-22.0718	Train
-2.38965	-2.38965	Train		-13.6355	-13.6355	Train
-4.48078	-4.48078	Train		-32.6605	-32.6605	Train
1.55234	1.55234	Train		-29.5866	-29.5866	Train
3.24988	3.24988	Train		-27.1194	-27.1194	Train
7.68964	7.68964	Train		-34.2869	-34.2869	Train
8.03978	8.03978	Train		-19.4958	-19.4958	Train
-2.3949	-2.3949	Train		-37.2695	-37.2695	Train
3.18815	3.18815	Train		-12.984	-12.984	Train
0.177494	0.177494	Train		-13.5616	-13.5616	Train
-2.0295	-2.0295	Train		-24.4672	-24.4672	Train
-5.07482	-5.07482	Train		-8.165	-8.165	Train
3.9311	3.9311	Train		-17.6136	-17.6136	Train
3.93087	3.93087	Train		2.11229	2.11229	Train
-4.09853	-4.09853	Train		-33.8007	-33.8007	Train
-15.9692	-15.9692	Train		-5.70412	-5.70412	Train
-7.97496	-7.97496	Train		-30.3588	-30.3588	Train
-18.028	-18.028	Train		-7.95608	-7.95608	Train
7.49735	7.49735	Train		-40.3875	-40.3875	Train
-8.41179	-8.41179	Train		-24.1199	-24.1199	Train
3.01236	3.01236	Train		-29.624	-29.624	Train
-4.07882	-4.07882	Train		-26.6338	-26.6338	Train
-4.07882	-4.07882	Train		-20.6725	-20.6725	Train
1.80356	1.80356	Train		-36.9522	-36.9522	Train
4.36277	4.36277	Train		-37.5799	-37.5799	Train
4.02931	4.02931	Train		-30.2707	-30.2707	Train
-15.9113	-15.9113	Train		-30.5863	-30.5863	Train
3.59732	3.59732	Train		-16.578	-16.578	Train
1.75808	1.75808	Train		-25.6187	-25.6187	Train
4.80702	4.80702	Train		-8.58654	-8.58654	Train
-3.76206	-3.76206	Train		-25.9505	-25.9505	Train
1.73269	1.73269	Train		-37.6879	-37.6879	Train
-8.88602	-8.88602	Train		-29.3591	-29.3591	Train
-14.9989	-14.9989	Train		-26.9475	-26.9475	Train
3.30065	3.30065	Train		-42.1932	-42.1932	Train
1.34378	1.34378	Train		-27.5832	-27.5832	Train
-1.64941	-1.64941	Train		-33.6183	-33.6183	Train
1.06623	1.06623	Train		-28.1772	-28.1772	Train
-3.78996	-3.78996	Train		-32.1425	-32.1425	Train
-0.853214	-0.853214	Train		-34.3676	-34.3676	Train
-0.24178	-0.24178	Train		-23.051	-23.051	Train
-0.241404	-0.241404	Train		-18.6844	-18.6844	Train
-4.49155	-4.49155	Train		-22.8829	-22.8829	Train
-4.49157	-4.49157	Train		-31.6228	-31.6228	Train
-1.47063	-1.47063	Train		-35.0205	-35.0205	Train
-16.8525	-16.8525	Train		-26.8639	-26.8639	Train
7.46601	7.46601	Train		-7.18977	-7.18977	Train
1.85635	1.85635	Train		-8.20164	-8.20164	Train
0.00071557	0.00071557	Train		-13.1303	-13.1303	Train
0.00070465	0.00070465	Train		-35.4192	-35.4192	Train
6.48186	6.48186	Train		-13.7933	-13.7933	Train
7.95582	7.95582	Train		-10.6505	-10.6505	Train
6.96182	6.96182	Train		-34.5648	-34.5648	Train
1.60004	1.60004	Train		-31.105	-31.105	Train
-1.48218	-1.48218	Train		-33.1287	-33.1287	Train
-1.31776	-1.31776	Train		-22.3305	-22.3305	Train
4.73191	4.73191	Train		-30.4911	-30.4911	Train
-0.982621	-0.982621	Train		-37.8802	-37.8802	Train
-0.750895	-0.750895	Train		-18.6073	-18.6073	Train
-0.751066	-0.751066	Train		-30.6178	-30.6178	Train
-17.5761	-17.5761	Train		-12.566	-12.566	Train
-17.576	-17.576	Train		-15.6136	-15.6136	Train
-15.4129	-15.4129	Train		-23.1285	-23.1285	Train
-10.5817	-10.5817	Train		-32.6226	-32.6226	Train
-10.5818	-10.5818	Train		-25.967	-25.967	Train
1.9196	1.9196	Train		-23.4761	-23.4761	Train
-8.6481	-8.6481	Train		-30.7113	-30.7113	Train
-5.00257	-5.00257	Train		-21.5769	-21.5769	Train
-5.00235	-5.00235	Train		-23.5936	-23.5936	Train
1.67219	1.67219	Train		-27.554	-27.554	Train
1.70518	1.70518	Train		-18.6957	-18.6957	Train
2.66515	2.66515	Train		-15.5954	-15.5954	Train
-18.1086	-18.1086	Train		-17.5196	-17.5196	Train
-4.15782	-4.15782	Train		-20.4435	-20.4435	Train
-2.16363	-2.16363	Train		-14.9853	-14.9853	Train
-2.16354	-2.16354	Train		-38.4187	-38.4187	Train
-8.04974	-8.04974	Train		-4.44089	-4.44089	Train
1.78367	1.78367	Train		-9.8582	-9.8582	Train
3.44274	3.44274	Train		-28.6285	-28.6285	Train
3.45087	3.45087	Train		-22.48	-22.48	Train
-2.63115	-2.63115	Train		-14.736	-14.736	Train
4.37456	4.37456	Train		-34.3692	-34.3692	Train
5.04178	5.04178	Train		-31.5941	-31.5941	Train
-1.94397	-1.94397	Train		-11.3141	-11.3141	Train
-1.99982	-1.99982	Train		-40.9824	-40.9824	Train
3.31878	3.31878	Train		-28.5139	-28.5139	Train
-0.133191	-0.133191	Train		-28.2784	-28.2784	Train
-0.133077	-0.133077	Train		-14.0087	-14.0087	Train
-1.03911	-1.03911	Train		-30.5136	-30.5136	Train
3.2067	3.2067	Train		-21.6136	-21.6136	Train
0.125958	0.125958	Train		-37.2989	-37.2989	Train
4.06677	4.06677	Train		-29.8589	-29.8589	Train
4.06676	4.06676	Train		-32.502	-32.502	Train
4.62252	4.62252	Train		-23.7146	-23.7146	Train
-6.72517	-6.72517	Train		-4.2566	-4.2566	Train
-6.72551	-6.72551	Train		-23.6311	-23.6311	Train
-8.34468	-8.34468	Train		-23.493	-23.493	Train
5.59185	5.59185	Train		-16.5432	-16.5432	Train
3.40877	3.40877	Train		-18.1425	-18.1425	Train
3.28265	3.28265	Train		-13.4465	-13.4465	Train
2.89985	2.89985	Train		-24.4847	-24.4847	Train
7.95417	7.95417	Train		-12.5171	-12.5171	Train
-16.9932	-16.9932	Train		-39.4488	-39.4488	Train
-2.25448	-2.25448	Train		-6.36164	-6.36164	Train
2.99641	2.99641	Train		-26.1707	-26.1707	Train
2.15525	2.15525	Train		-24.3336	-24.3336	Train
7.92034	7.92034	Train		-41.7702	-41.7702	Train
8.1326	8.1326	Train		-9.02258	-9.02258	Train
-0.706235	-0.706235	Train		-9.94297	-9.94297	Train
1.23542	1.23542	Train		-25.6408	-25.6408	Train
7.88232	7.88232	Train		-27.8061	-27.8061	Train
1.43693	1.43693	Train		-26.9375	-26.9375	Train
-8.25113	-8.25113	Train		-10.8715	-10.8715	Train
-8.25117	-8.25117	Train		-14.9472	-14.9472	Train
-3.05666	-3.05666	Train		-22.3525	-22.3525	Train
0.993232	0.993232	Train		-30.611	-30.611	Train
1.77615	1.77615	Train		-16.6191	-16.6191	Train
3.22076	3.22076	Train		-19.1015	-19.1015	Train
2.15388	2.15388	Train		-9.30559	-9.30559	Train
-5.89828	-5.89828	Train		-11.3315	-11.3315	Train
-5.8978	-5.8978	Train		-31.8793	-31.8793	Train
3.43006	3.43006	Train		-4.42815	-4.42815	Train
1.37964	1.37964	Train		-11.4601	-11.4601	Train
-2.83882	-2.83882	Train		-22.1335	-22.1335	Train
7.88039	7.88039	Train		-22.6102	-22.6102	Train
1.54427	1.54427	Train		-23.0133	-23.0133	Train
5.954	5.954	Train		-30.1007	-30.1007	Train
-0.914558	-0.914558	Train		-30.0062	-30.0062	Train
3.40497	3.40497	Train		-19.6811	-19.6811	Train
4.2002	4.2002	Train		-25.15	-25.15	Train
4.49073	4.49073	Train		-30.6557	-30.6557	Train
1.43274	1.43274	Train		-42.7947	-42.7947	Train
1.43258	1.43258	Train		-14.2568	-14.2568	Train
2.17863	2.17863	Train		-29.6507	-29.6507	Train
-1.9401	-1.9401	Train		-27.1683	-27.1683	Train
2.17094	2.17094	Train		0.352505	0.352505	Train
4.60604	4.60604	Train		-17.5265	-17.5265	Train
-2.44054	-2.44054	Train		-30.3952	-30.3952	Train
0.891319	0.891319	Train		-27.6485	-27.6485	Train
2.0442	2.0442	Train		-17.2203	-17.2203	Train
-1.17143	-1.17143	Train		-15.8187	-15.8187	Train
-1.17114	-1.17114	Train		-33.7713	-33.7713	Train
4.03942	4.03942	Train		-25.1853	-25.1853	Train
-1.9815	-1.9815	Train		-30.0542	-30.0542	Train
4.57822	4.57822	Train		-19.7145	-19.7145	Train
-15.4313	-15.4313	Train		-18.8489	-18.8489	Train
2.05246	2.05246	Train		-27.2244	-27.2244	Train
-1.3509	-1.3509	Train		-27.8198	-27.8198	Train
-0.500377	-0.500377	Train		-43.7316	-43.7316	Train
-6.16511	-6.16511	Train		-11.7748	-11.7748	Train
-2.11448	-2.11448	Train		-25.7893	-25.7893	Train
-15.9759	-15.9759	Train		-11.7417	-11.7417	Train
-15.335	-15.335	Train		-22.5098	-22.5098	Train
7.98437	7.98437	Train		-38.9534	-38.9534	Train
-10.5377	-10.5377	Train		-18.4563	-18.4563	Train
-4.44723	-4.44723	Train		-40.2194	-40.2194	Train
-4.99614	-4.99614	Train		-21.4928	-21.4928	Train
4.73574	4.73574	Train		-26.6184	-26.6184	Train
-2.14684	-2.14684	Train		-42.8557	-42.8557	Train
6.33143	6.33143	Train		-24.7427	-24.7427	Train
0.789581	0.789581	Train		-31.3129	-31.3129	Train
0.789531	0.789531	Train		-32.7929	-32.7929	Train
-3.43396	-3.43396	Train		-28.1812	-28.1812	Train
-8.79764	-8.79764	Train		-30.3674	-30.3674	Train
0.703368	0.703368	Train		-16.3566	-16.3566	Train
-1.76139	-1.76139	Train		-36.4407	-36.4407	Train
1.4406	1.4406	Train		-41.5391	-41.5391	Train
1.44086	1.44086	Train		-33.2076	-33.2076	Train
0.917407	0.917407	Train		-19.3822	-19.3822	Train
4.49586	4.49586	Train		-10.2133	-10.2133	Train
-4.59247	-4.59247	Train		-19.5492	-19.5492	Train
-4.59262	-4.59262	Train		-36.8057	-36.8057	Train
0.788482	0.788482	Train		-21.5554	-21.5554	Train
0.788336	0.788336	Train		-29.2272	-29.2272	Train
-4.49941	-4.49941	Train		-19.4763	-19.4763	Train
3.63884	3.63884	Train		-35.9684	-35.9684	Train
-4.42288	-4.42288	Train		-30.0618	-30.0618	Train
-4.42295	-4.42295	Train		-28.7148	-28.7148	Train
-14.7647	-14.7647	Train		-23.9631	-23.9631	Train
-8.82514	-8.82514	Train		-23.4998	-23.4998	Train
-15.4085	-15.4085	Train		-21.7151	-21.7151	Train
-3.17317	-3.17317	Train		-22.7014	-22.7014	Train
-9.60133	-9.60133	Train		-28.6593	-28.6593	Train
3.38947	3.38947	Train		-6.39365	-6.39365	Train
6.38907	6.38907	Train		-22.4596	-22.4596	Train
3.95445	3.95445	Train		-3.7593	-3.7593	Train
-6.51865	-6.51865	Train		-30.8688	-30.8688	Train
3.20923	3.20923	Train		-27.863	-27.863	Train
-1.09194	-1.09194	Train		-26.854	-26.854	Train
-1.43512	-1.43512	Train		-30.1511	-30.1511	Train
-1.43515	-1.43515	Train		-3.55356	-3.55356	Train
-9.40107	-9.40107	Train		-36.8647	-36.8647	Train
1.67902	1.67902	Train		-29.136	-29.136	Train
-2.35611	-2.35611	Train		-11.5944	-11.5944	Train
-1.67944	-1.67944	Train		-19.7652	-19.7652	Train
2.82735	2.82735	Train		-33.8777	-33.8777	Train
-5.9384	-5.9384	Train		-32.2726	-32.2726	Train
3.39438	3.39438	Train		-12.5378	-12.5378	Train
7.70198	7.70198	Train		-36.2545	-36.2545	Train
3.30117	3.30117	Train		-36.9074	-36.9074	Train
1.36091	1.36091	Train		-32.6551	-32.6551	Train
7.61319	7.61319	Train		-8.70747	-8.70747	Train
1.65601	1.65601	Train		-29.5991	-29.5991	Train
1.9698	1.9698	Train		-37.8766	-37.8766	Train
3.31454	3.31454	Train		-19.5146	-19.5146	Train
-5.01879	-5.01879	Train		-23.9944	-23.9944	Train
-2.05997	-2.05997	Train		-36.6455	-36.6455	Train
-2.05967	-2.05967	Train		-9.33573	-9.33573	Train
3.57797	3.57797	Train		-19.911	-19.911	Train
-0.386059	-0.386059	Train		-31.8319	-31.8319	Train
-0.386282	-0.386282	Train		-34.3803	-34.3803	Train
-1.50007	-1.50007	Train		-8.21178	-8.21178	Train
-1.49982	-1.49982	Train		-13.7262	-13.7262	Train
-15.963	-15.963	Train		-27.2753	-27.2753	Train
1.7243	1.7243	Train		-26.7182	-26.7182	Train
8.38481	8.38481	Train		-26.524	-26.524	Train
8.42843	8.42843	Train		-15.986	-15.986	Train
5.04641	5.04641	Train		-20.565	-20.565	Train
6.48164	6.48164	Train		-26.2731	-26.2731	Train
-2.20992	-2.20992	Train		-22.2243	-22.2243	Train
-2.81372	-2.81372	Train		-29.2567	-29.2567	Train
-1.64675	-1.64675	Train		2.02666	2.02666	Train
7.87986	7.87986	Train		-8.45947	-8.45947	Train
8.02146	8.02146	Train		-19.8607	-19.8607	Train
-0.379196	-0.379196	Train		-28.1193	-28.1193	Train
-18.0416	-18.0416	Train		-23.7263	-23.7263	Train
4.9524	4.9524	Train		-21.1033	-21.1033	Train
-0.767553	-0.767553	Train		-37.1505	-37.1505	Train
2.14021	2.14021	Train		-29.7583	-29.7583	Train
-0.801594	-0.801594	Train		-31.295	-31.295	Train
-4.09023	-4.09023	Train		-39.7009	-39.7009	Train
-1.56677	-1.56677	Train		-34.1969	-34.1969	Train
8.10257	8.10257	Train		-11.5853	-11.5853	Train
3.60096	3.60096	Train		-14.84	-14.84	Train
-6.0573	-6.0573	Train		-22.911	-22.911	Train
1.98638	1.98638	Train		-31.2541	-31.2541	Train
7.87339	7.87339	Train		-27.5571	-27.5571	Train
-4.55523	-4.55523	Train		-32.5162	-32.5162	Train
-4.5551	-4.5551	Train		-34.8447	-34.8447	Train
7.47335	7.47335	Train		-29.1261	-29.1261	Train
1.69719	1.69719	Train		-25.3315	-25.3315	Train
4.16555	4.16555	Train		-14.7319	-14.7319	Train
3.32973	3.32973	Train		-16.1097	-16.1097	Train
-0.920067	-0.920067	Train		-15.1431	-15.1431	Train
-0.558659	-0.558659	Train		-28.888	-28.888	Train
-1.32334	-1.32334	Train		-23.8618	-23.8618	Train
5.96872	5.96872	Train		-26.6956	-26.6956	Train
4.21203	4.21203	Train		-32.2596	-32.2596	Train
-0.0077642	-0.0077642	Train		-18.5208	-18.5208	Train
6.4352	6.4352	Train		-18.1366	-18.1366	Train
7.60978	7.60978	Train		-31.4435	-31.4435	Train
2.96576	2.96576	Train		-29.0088	-29.0088	Train
1.32506	1.32506	Train		-31.18	-31.18	Train
-2.24379	-2.24379	Train		-36.6501	-36.6501	Train
-2.24367	-2.24367	Train		-21.1959	-21.1959	Train
-4.09021	-4.09021	Train		-22.7175	-22.7175	Train
-5.39944	-5.39944	Train		-23.1188	-23.1188	Train
5.0133	5.0133	Train		-38.6493	-38.6493	Train
-1.38509	-1.38509	Train		-20.991	-20.991	Train
-4.84485	-4.84485	Train		-33.1847	-33.1847	Train
-4.84515	-4.84515	Train		-33.1319	-33.1319	Train
-2.04109	-2.04109	Train		-38.0536	-38.0536	Train
-0.671555	-0.671555	Train		-26.2509	-26.2509	Train
3.11834	3.11834	Train		-30.2043	-30.2043	Train
1.50875	1.50875	Train		-39.0604	-39.0604	Train
-0.695754	-0.695754	Train		-32.6681	-32.6681	Train
-5.60448	-5.60448	Train		-11.4146	-11.4146	Train
1.85682	1.85682	Train		-28.1475	-28.1475	Train
-2.73064	-2.73064	Train		-14.4637	-14.4637	Train
0.720495	0.720495	Train		-27.4593	-27.4593	Train
1.65249	1.65249	Train		-23.9182	-23.9182	Train
-0.806731	-0.806731	Train		-13.317	-13.317	Train
-4.76717	-4.76717	Train		-34.7776	-34.7776	Train
3.24492	3.24492	Train		-11.0354	-11.0354	Train
4.4931	4.4931	Train		-35.8458	-35.8458	Train
1.39881	1.39881	Train		-27.2484	-27.2484	Train
3.40023	3.40023	Train		-14.5749	-14.5749	Train
-4.84086	-4.84086	Train		-4.22472	-4.22472	Train
-1.62169	-1.62169	Train		-31.3667	-31.3667	Train
1.67049	1.67049	Train		-29.548	-29.548	Train
4.97353	4.97353	Train		-21.303	-21.303	Train
-2.83921	-2.83921	Train		-29.1666	-29.1666	Train
1.7226	1.7226	Train		-27.4043	-27.4043	Train
-5.73933	-5.73933	Train		-36.3915	-36.3915	Train
-5.73953	-5.73953	Train		-38.8993	-38.8993	Train
-0.516931	-0.516931	Train		-21.9662	-21.9662	Train
-2.1452	-2.1452	Train		-18.9761	-18.9761	Train
1.26676	1.26676	Train		-14.8808	-14.8808	Train
-8.80129	-8.80129	Train		-34.288	-34.288	Train
-8.82862	-8.82862	Train		-20.9517	-20.9517	Train
0.917583	0.917583	Train		-10.9571	-10.9571	Train
-0.37992	-0.37992	Train		-18.9318	-18.9318	Train
2.04317	2.04317	Train		-24.5043	-24.5043	Train
3.32699	3.32699	Train		-35.3004	-35.3004	Train
-1.98059	-1.98059	Train		-19.885	-19.885	Train
-1.9806	-1.9806	Train		-19.7792	-19.7792	Train
-2.44737	-2.44737	Train		-43.0807	-43.0807	Train
-2.4805	-2.4805	Train		-18.735	-18.735	Train
-2.08793	-2.08793	Train		-27.506	-27.506	Train
-5.64291	-5.64291	Train		-19.5785	-19.5785	Train
2.90126	2.90126	Train		-38.6454	-38.6454	Train
-0.43298	-0.43298	Train		-27.0519	-27.0519	Train
-2.1156	-2.1156	Train		-23.3781	-23.3781	Train
1.34504	1.34504	Train		-37.3634	-37.3634	Train
1.34494	1.34494	Train		-17.7293	-17.7293	Train
7.73517	7.73517	Train		-20.0787	-20.0787	Train
-0.354147	-0.354147	Train		-12.9613	-12.9613	Train
5.9712	5.9712	Train		-20.1758	-20.1758	Train
-0.916399	-0.916399	Train		-16.1179	-16.1179	Train
2.62257	2.62257	Train		-27.1712	-27.1712	Train
-0.742465	-0.742465	Train		-21.2939	-21.2939	Train
-2.02395	-2.02395	Train		-33.1343	-33.1343	Train
4.08907	4.08907	Train		-24.1411	-24.1411	Train
7.93974	7.93974	Train		-28.4283	-28.4283	Train
-8.92411	-8.92411	Train		-27.5288	-27.5288	Train
3.67597	3.67597	Train		-11.3334	-11.3334	Train
1.47744	1.47744	Train		-18.4707	-18.4707	Train
3.05751	3.05751	Train		-13.937	-13.937	Train
1.10814	1.10814	Train		-28.682	-28.682	Train
-4.14052	-4.14052	Train		-33.9146	-33.9146	Train
8.53423	8.53423	Train		-21.0637	-21.0637	Train
-0.164627	-0.164627	Train		-27.9981	-27.9981	Train
-3.9518	-3.9518	Train		-5.84338	-5.84338	Train
-16.249	-16.249	Train		-25.8128	-25.8128	Train
2.50346	2.50346	Train		-26.4713	-26.4713	Train
4.14499	4.14499	Train		-28.5437	-28.5437	Train
3.35665	3.35665	Train		-15.3558	-15.3558	Train
3.61998	3.61998	Train		-12.3702	-12.3702	Train
2.14388	2.14388	Train		-31.5574	-31.5574	Train
-4.11797	-4.11797	Train		-22.338	-22.338	Train
1.83871	1.83871	Train		-34.2605	-34.2605	Train
7.06137	7.06137	Train		-21.8888	-21.8888	Train
-1.39132	-1.39132	Train		-13.8357	-13.8357	Train
-18.0708	-18.0708	Train		-42.9086	-42.9086	Train
-1.79908	-1.79908	Train		-27.3132	-27.3132	Train
-0.558062	-0.558062	Train		-12.9481	-12.9481	Train
-1.21315	-1.21315	Train		-19.5808	-19.5808	Train
-2.05886	-2.05886	Train		-20.7627	-20.7627	Train
1.24349	1.24349	Train		-26.6213	-26.6213	Train
2.59875	2.59875	Train		-24.1522	-24.1522	Train
1.11574	1.11574	Train		-15.4601	-15.4601	Train
-0.631163	-0.631163	Train		-32.8113	-32.8113	Train
-1.83227	-1.83227	Train		-31.6998	-31.6998	Train
-2.30901	-2.30901	Train		-22.307	-22.307	Train
3.64293	3.64293	Train		-22.0828	-22.0828	Train
5.89675	5.89675	Train		-35.6925	-35.6925	Train
-5.16614	-5.16614	Train		-33.0689	-33.0689	Train
6.46251	6.46251	Train		-24.8187	-24.8187	Train
-9.46156	-9.46156	Train		-11.5592	-11.5592	Train
-0.918141	-0.918141	Train		-11.845	-11.845	Train
3.36569	3.36569	Train		-18.6755	-18.6755	Train
1.0638	1.0638	Train		-26.4131	-26.4131	Train
3.61397	3.61397	Train		-20.9585	-20.9585	Train
3.39836	3.39836	Train		-23.152	-23.152	Train
-17.4617	-17.4617	Train		-13.5498	-13.5498	Train
2.50778	2.50778	Train		-11.6953	-11.6953	Train
-2.00485	-2.00485	Train		-17.024	-17.024	Train
5.50946	5.50946	Train		-15.1822	-15.1822	Train
-9.39719	-9.39719	Train		-40.1977	-40.1977	Train
-2.12469	-2.12469	Train		-20.8621	-20.8621	Train
2.86335	2.86335	Train		-23.2839	-23.2839	Train
-17.4527	-17.4527	Train		-39.2	-39.2	Train
6.77989	6.77989	Train		-19.3828	-19.3828	Train
-0.62215	-0.62215	Train		-28.0134	-28.0134	Train
-0.621858	-0.621858	Train		-6.68503	-6.68503	Train
4.97985	4.97985	Train		-14.2787	-14.2787	Train
-2.26981	-2.26981	Train		-10.5779	-10.5779	Train
3.61174	3.61174	Train		-19.9363	-19.9363	Train
1.71052	1.71052	Train		-8.8621	-8.8621	Train
8.07494	8.07494	Train		-17.8661	-17.8661	Train
-1.23677	-1.23677	Train		-35.1364	-35.1364	Train
-1.23654	-1.23654	Train		-37.4998	-37.4998	Train
-1.6621	-1.6621	Train		-10.8702	-10.8702	Train
6.43414	6.43414	Train		-25.7436	-25.7436	Train
4.23481	4.23481	Train		-7.75305	-7.75305	Train
-1.97897	-1.97897	Train		-22.8308	-22.8308	Train
2.68187	2.68187	Train		-15.2719	-15.2719	Train
1.69884	1.69884	Train		-29.7728	-29.7728	Train
1.65206	1.65206	Train		-14.5793	-14.5793	Train
2.07	2.07	Train		-23.7383	-23.7383	Train
6.88111	6.88111	Train		-31.4213	-31.4213	Train
-5.29981	-5.29981	Train		-21.1503	-21.1503	Train
-5.29973	-5.29973	Train		-33.0438	-33.0438	Train
1.1109	1.1109	Train		-30.0608	-30.0608	Train
-1.41757	-1.41757	Train		-22.6596	-22.6596	Train
5.91204	5.91204	Train		-24.1627	-24.1627	Train
-18.6086	-18.6086	Train		-30.4464	-30.4464	Train
2.36004	2.36004	Train		-18.5975	-18.5975	Train
-0.910191	-0.910191	Train		-29.7921	-29.7921	Train
5.20989	5.20989	Train		-12.4417	-12.4417	Train
7.90925	7.90925	Train		-36.3508	-36.3508	Train
1.59947	1.59947	Train		-27.2561	-27.2561	Train
-2.2151	-2.2151	Train		-12.3537	-12.3537	Train
-2.21521	-2.21521	Train		-21.155	-21.155	Train
-2.01639	-2.01639	Train		-20.0741	-20.0741	Train
6.78246	6.78246	Train		-34.4579	-34.4579	Train
1.14951	1.14951	Train		-22.2473	-22.2473	Train
6.0572	6.0572	Train		-31.5106	-31.5106	Train
7.65925	7.65925	Train		-32.721	-32.721	Train
-17.4765	-17.4765	Train		-39.8496	-39.8496	Train
-17.4764	-17.4764	Train		-14.5757	-14.5757	Train
-2.0109	-2.0109	Train		-7.67743	-7.67743	Train
-2.15735	-2.15735	Train		-31.8282	-31.8282	Train
2.83411	2.83411	Train		-39.1901	-39.1901	Train
2.82409	2.82409	Train		-31.9275	-31.9275	Train
-1.15456	-1.15456	Train		-26.9786	-26.9786	Train
6.51001	6.51001	Train		-21.5875	-21.5875	Train
-2.94008	-2.94008	Train		-31.9744	-31.9744	Train
-5.80593	-5.80593	Train		-15.5862	-15.5862	Train
-15.9286	-15.9286	Train		-31.6736	-31.6736	Train
3.42249	3.42249	Train		-24.3418	-24.3418	Train
-8.91109	-8.91109	Train		-32.3986	-32.3986	Train
5.31996	5.31996	Train		-33.1836	-33.1836	Train
-2.56244	-2.56244	Train		-18.5569	-18.5569	Train
3.44763	3.44763	Train		-11.0668	-11.0668	Train
0.584346	0.584346	Train		-34.9514	-34.9514	Train
5.47865	5.47865	Train		-17.694	-17.694	Train
-1.67164	-1.67164	Train		-14.5684	-14.5684	Train
1.82026	1.82026	Train		-15.6175	-15.6175	Train
0.131275	0.131275	Train		-10.5545	-10.5545	Train
1.72213	1.72213	Train		-34.6744	-34.6744	Train
-5.64839	-5.64839	Train		-20.7873	-20.7873	Train
5.82572	5.82572	Train		-41.0258	-41.0258	Train
5.93271	5.93271	Train		-20.5804	-20.5804	Train
-0.470248	-0.470248	Train		-5.43635	-5.43635	Train
7.93889	7.93889	Train		-19.4601	-19.4601	Train
7.73823	7.73823	Train		-40.0099	-40.0099	Train
-3.22718	-3.22718	Train		-29.2249	-29.2249	Train
-4.56653	-4.56653	Train		-41.7136	-41.7136	Train
1.66008	1.66008	Train		-17.8498	-17.8498	Train
-2.1882	-2.1882	Train		-25.4721	-25.4721	Train
2.6575	2.6575	Train		-30.0161	-30.0161	Train
2.57222	2.57222	Train		-23.2036	-23.2036	Train
1.34604	1.34604	Train		-25.3221	-25.3221	Train
2.69484	2.69484	Train		-31.5161	-31.5161	Train
4.09553	4.09553	Train		-11.5258	-11.5258	Train
4.09537	4.09537	Train		-32.4763	-32.4763	Train
4.20076	4.20076	Train		-8.15233	-8.15233	Train
-1.12001	-1.12001	Train		-22.9224	-22.9224	Train
0.0399355	0.0399355	Train		-40.1469	-40.1469	Train
-0.916911	-0.916911	Train		-31.8321	-31.8321	Train
-4.64302	-4.64302	Train		-22.6275	-22.6275	Train
-4.64303	-4.64303	Train		-27.6021	-27.6021	Train
6.91391	6.91391	Train		-23.3151	-23.3151	Train
-2.87197	-2.87197	Train		-8.63672	-8.63672	Train
-2.87186	-2.87186	Train		-23.5491	-23.5491	Train
-0.901673	-0.901673	Train		-30.6015	-30.6015	Train
-8.92842	-8.92842	Train		-27.4456	-27.4456	Train
-8.92953	-8.92953	Train		-21.0877	-21.0877	Train
6.99228	6.99228	Train		-7.24861	-7.24861	Train
0.211642	0.211642	Train		-5.80696	-5.80696	Train
-2.81868	-2.81868	Train		-26.7365	-26.7365	Train
6.76854	6.76854	Train		-17.1704	-17.1704	Train
1.69225	1.69225	Train		-28.2593	-28.2593	Train
1.69222	1.69222	Train		-22.0843	-22.0843	Train
6.87347	6.87347	Train		-15.2149	-15.2149	Train
0.45104	0.45104	Train		-33.7658	-33.7658	Train
4.25639	4.25639	Train		-12.8209	-12.8209	Train
-4.47535	-4.47535	Train		-39.8463	-39.8463	Train
5.95988	5.95988	Train		-25.6859	-25.6859	Train
2.06735	2.06735	Train		-12.2909	-12.2909	Train
7.93609	7.93609	Train		-14.7738	-14.7738	Train
4.94345	4.94345	Train		-37.125	-37.125	Train
-0.623153	-0.623153	Train		-27.4626	-27.4626	Train
5.32234	5.32234	Train		-19.9191	-19.9191	Train
5.8212	5.8212	Train		-36.0071	-36.0071	Train
-1.45189	-1.45189	Train		-9.27344	-9.27344	Train
3.52497	3.52497	Train		-18.8953	-18.8953	Train
1.8265	1.8265	Train		-19.9934	-19.9934	Train
7.07951	7.07951	Train		-21.263	-21.263	Train
-1.41199	-1.41199	Train		-10.1839	-10.1839	Train
4.9077	4.9077	Train		-22.7915	-22.7915	Train
-2.15191	-2.15191	Train		-26.1547	-26.1547	Train
3.5834	3.5834	Train		-29.4935	-29.4935	Train
4.169	4.169	Train		-27.9827	-27.9827	Train
7.91935	7.91935	Train		-26.5873	-26.5873	Train
-1.8678	-1.8678	Train		-27.119	-27.119	Train
-13.5412	-13.5412	Train		-16.1272	-16.1272	Train
-13.5411	-13.5411	Train		-27.7145	-27.7145	Train
-11.0014	-11.0014	Train		-34.3072	-34.3072	Train
-2.25513	-2.25513	Train		-31.7368	-31.7368	Train
-2.25513	-2.25513	Train		-39.6781	-39.6781	Train
4.2415	4.2415	Train		-31.2466	-31.2466	Train
4.03901	4.03901	Train		-33.1119	-33.1119	Train
-1.40931	-1.40931	Train		-27.565	-27.565	Train
4.99837	4.99837	Train		-27.0596	-27.0596	Train
-0.924139	-0.924139	Train		-5.31435	-5.31435	Train
2.87261	2.87261	Train		-31.8491	-31.8491	Train
-0.941542	-0.941542	Train		-21.6987	-21.6987	Train
-1.73417	-1.73417	Train		-38.9203	-38.9203	Train
1.65227	1.65227	Train		-21.6175	-21.6175	Train
1.09978	1.09978	Train		-11.2898	-11.2898	Train
1.14132	1.14132	Train		-38.2834	-38.2834	Train
-2.07978	-2.07978	Train		-28.3683	-28.3683	Train
3.1748	3.1748	Train		-28.5366	-28.5366	Train
1.55137	1.55137	Train		-26.9397	-26.9397	Train
7.9566	7.9566	Train		-32.5227	-32.5227	Train
-3.14124	-3.14124	Train		-20.4368	-20.4368	Train
-0.528015	-0.528015	Train		-16.9776	-16.9776	Train
1.61896	1.61896	Train		-26.531	-26.531	Train
-2.02767	-2.02767	Train		-25.5715	-25.5715	Train
1.63812	1.63812	Train		-6.21575	-6.21575	Train
-0.950839	-0.950839	Train		-19.3383	-19.3383	Train
-7.28419	-7.28419	Train		-30.6279	-30.6279	Train
-7.28422	-7.28422	Train		-23.3051	-23.3051	Train
-0.410088	-0.410088	Train		-19.8726	-19.8726	Train
1.96318	1.96318	Train		-8.15033	-8.15033	Train
-2.16001	-2.16001	Train		-23.8292	-23.8292	Train
7.97204	7.97204	Train		-22.5551	-22.5551	Train
-8.83223	-8.83223	Train		-10.0609	-10.0609	Train
1.34895	1.34895	Train		-43.3847	-43.3847	Train
-16.5176	-16.5176	Train		-24.8457	-24.8457	Train
3.66039	3.66039	Train		-25.9244	-25.9244	Train
-2.64097	-2.64097	Train		-27.8103	-27.8103	Train
-3.96767	-3.96767	Train		-26.3247	-26.3247	Train
8.10163	8.10163	Train		-38.3299	-38.3299	Train
0.0478171	0.0478171	Train		-17.2705	-17.2705	Train
-0.876939	-0.876939	Train		-15.1054	-15.1054	Train
-2.9256	-2.9256	Train		-39.3832	-39.3832	Train
6.88205	6.88205	Train		-10.9092	-10.9092	Train
1.11016	1.11016	Train		-23.328	-23.328	Train
-9.43602	-9.43602	Train		-36.3566	-36.3566	Train
0.545106	0.545106	Train		-27.6363	-27.6363	Train
-0.989397	-0.989397	Train		-17.7657	-17.7657	Train
7.92173	7.92173	Train		-21.3401	-21.3401	Train
-17.6968	-17.6968	Train		-35.1474	-35.1474	Train
-0.409095	-0.409095	Train		-40.3064	-40.3064	Train
-0.409286	-0.409286	Train		-23.9125	-23.9125	Train
7.95339	7.95339	Train		-30.9244	-30.9244	Train
1.30529	1.30529	Train		1.24041	1.24041	Train
-1.69298	-1.69298	Train		-29.9377	-29.9377	Train
7.96909	7.96909	Train		-15.9347	-15.9347	Train
0.19237	0.19237	Train		-21.8299	-21.8299	Train
0.192473	0.192473	Train		-24.6447	-24.6447	Train
1.36355	1.36355	Train		-21.5275	-21.5275	Train
1.36333	1.36333	Train		-15.064	-15.064	Train
5.79896	5.79896	Train		-25.0563	-25.0563	Train
1.07019	1.07019	Train		-24.9834	-24.9834	Train
1.35696	1.35696	Train		-19.7914	-19.7914	Train
0.357506	0.357506	Train		-30.4466	-30.4466	Train
-3.06598	-3.06598	Train		-34.3115	-34.3115	Train
-0.933747	-0.933747	Train		-30.9729	-30.9729	Train
-2.10944	-2.10944	Train		-20.2827	-20.2827	Train
-2.10946	-2.10946	Train		-30.3019	-30.3019	Train
7.87135	7.87135	Train		-37.1098	-37.1098	Train
5.23376	5.23376	Train		-28.1602	-28.1602	Train
-17.7042	-17.7042	Train		-17.9745	-17.9745	Train
-17.704	-17.704	Train		-24.0414	-24.0414	Train
-2.74781	-2.74781	Train		-36.2955	-36.2955	Train
-2.00389	-2.00389	Train		-9.11555	-9.11555	Train
7.81188	7.81188	Train		-26.0922	-26.0922	Train
2.37369	2.37369	Train		-19.7829	-19.7829	Train
-2.14774	-2.14774	Train		-23.3849	-23.3849	Train
2.37818	2.37818	Train		-34.0128	-34.0128	Train
-0.602519	-0.602519	Train		-18.5887	-18.5887	Train
-9.6065	-9.6065	Train		-15.5186	-15.5186	Train
-6.43547	-6.43547	Train		-26.0503	-26.0503	Train
-6.43558	-6.43558	Train		-35.6324	-35.6324	Train
0.989771	0.989771	Train		-17.5151	-17.5151	Train
-1.25021	-1.25021	Train		-29.9844	-29.9844	Train
-2.65682	-2.65682	Train		-17.0385	-17.0385	Train
-1.84833	-1.84833	Train		-34.3545	-34.3545	Train
6.97861	6.97861	Train		-15.1332	-15.1332	Train
4.6777	4.6777	Train		-23.811	-23.811	Train
-2.06302	-2.06302	Train		-21.0887	-21.0887	Train
4.10645	4.10645	Train		-26.4821	-26.4821	Train
3.92199	3.92199	Train		-19.486	-19.486	Train
-0.892807	-0.892807	Train		-9.25438	-9.25438	Train
0.512822	0.512822	Train		-31.0301	-31.0301	Train
-0.929786	-0.929786	Train		-27.508	-27.508	Train
-2.65425	-2.65425	Train		-34.944	-34.944	Train
0.885996	0.885996	Train		-26.0812	-26.0812	Train
0.910747	0.910747	Train		-27.5738	-27.5738	Train
-0.416208	-0.416208	Train		-39.7124	-39.7124	Train
3.48	3.48	Train		-37.7323	-37.7323	Train
1.7382	1.7382	Train		-28.6017	-28.6017	Train
7.13953	7.13953	Train		-10.6248	-10.6248	Train
-2.81035	-2.81035	Train		-36.3945	-36.3945	Train
-2.81071	-2.81071	Train		-9.68997	-9.68997	Train
-16.786	-16.786	Train		-29.2843	-29.2843	Train
7.87726	7.87726	Train		-31.8158	-31.8158	Train
7.03677	7.03677	Train		-31.2455	-31.2455	Train
-4.76017	-4.76017	Train		-21.8379	-21.8379	Train
-16.7486	-16.7486	Train		-29.4274	-29.4274	Train
0.18883	0.18883	Train		-15.2539	-15.2539	Train
1.81996	1.81996	Train		-23.1606	-23.1606	Train
-2.17962	-2.17962	Train		-22.0758	-22.0758	Train
-5.33219	-5.33219	Train		-20.7515	-20.7515	Train
1.53911	1.53911	Train		-39.0834	-39.0834	Train
-0.567426	-0.567426	Train		-28.0566	-28.0566	Train
0.508245	0.508245	Train		-14.2778	-14.2778	Train
1.34618	1.34618	Train		-37.6299	-37.6299	Train
0.463008	0.463008	Train		-23.1322	-23.1322	Train
1.51883	1.51883	Train		-24.8449	-24.8449	Train
3.33254	3.33254	Train		-27.24	-27.24	Train
5.98323	5.98323	Train		-29.8561	-29.8561	Train
-0.411207	-0.411207	Train		-22.8565	-22.8565	Train
-0.411174	-0.411174	Train		-39.7838	-39.7838	Train
4.01978	4.01978	Train		-25.1498	-25.1498	Train
-2.8219	-2.8219	Train		-24.566	-24.566	Train
3.17146	3.17146	Train		-27.0377	-27.0377	Train
2.18609	2.18609	Train		-33.7564	-33.7564	Train
-2.57239	-2.57239	Train		-35.4936	-35.4936	Train
0.130627	0.130627	Train		-30.9408	-30.9408	Train
-0.244201	-0.244201	Train		-32.5499	-32.5499	Train
7.97178	7.97178	Train		-13.4451	-13.4451	Train
7.91297	7.91297	Train		-30.7055	-30.7055	Train
1.63156	1.63156	Train		-20.6918	-20.6918	Train
0.725238	0.725238	Train		-23.3353	-23.3353	Train
-0.719308	-0.719308	Train		-25.3778	-25.3778	Train
-0.262671	-0.262671	Train		-25.1585	-25.1585	Train
6.09977	6.09977	Train		-14.1682	-14.1682	Train
-0.290775	-0.290775	Train		-28.0029	-28.0029	Train
4.11341	4.11341	Train		-34.6992	-34.6992	Train
-1.86548	-1.86548	Train		-31.273	-31.273	Train
0.0231297	0.0231297	Train		-33.5712	-33.5712	Train
5.8991	5.8991	Train		-30.1562	-30.1562	Train
0.729682	0.729682	Train		-12.8438	-12.8438	Train
0.981458	0.981458	Train		-34.2123	-34.2123	Train
-1.39466	-1.39466	Train		-24.1383	-24.1383	Train
1.45962	1.45962	Train		-24.9449	-24.9449	Train
2.92428	2.92428	Train		-28.8447	-28.8447	Train
6.22574	6.22574	Train		-32.9574	-32.9574	Train
-16.7639	-16.7639	Train		-22.1668	-22.1668	Train
-1.67062	-1.67062	Train		-40.5204	-40.5204	Train
-1.10939	-1.10939	Train		-17.3967	-17.3967	Train
2.60435	2.60435	Train		-32.885	-32.885	Train
1.59362	1.59362	Train		-28.1708	-28.1708	Train
0.0827118	0.0827118	Train		-22.7862	-22.7862	Train
0.0825488	0.0825488	Train		-25.7449	-25.7449	Train
-2.97856	-2.97856	Train		-28.3469	-28.3469	Train
-0.526852	-0.526852	Train		-32.231	-32.231	Train
-2.89322	-2.89322	Train		-20.4441	-20.4441	Train
-0.0534735	-0.0534735	Train		-32.5885	-32.5885	Train
2.1878	2.1878	Train		-9.86968	-9.86968	Train
0.7292	0.7292	Train		-30.7282	-30.7282	Train
4.04268	4.04268	Train		-19.5635	-19.5635	Train
0.566908	0.566908	Train		-27.2376	-27.2376	Train
-0.0642624	-0.0642624	Train		-25.4861	-25.4861	Train
2.29306	2.29306	Train		-19.7244	-19.7244	Train
0.32291	0.32291	Train		-25.6111	-25.6111	Train
1.54348	1.54348	Train		-29.8931	-29.8931	Train
5.27225	5.27225	Train		-38.4258	-38.4258	Train
0.876564	0.876564	Train		-36.788	-36.788	Train
-2.97152	-2.97152	Train		-25.9086	-25.9086	Train
-0.42346	-0.42346	Train		-32.6333	-32.6333	Train
-0.4232	-0.4232	Train		-20.6292	-20.6292	Train
-3.0916	-3.0916	Train		-9.48983	-9.48983	Train
-0.938342	-0.938342	Train		-32.882	-32.882	Train
3.32214	3.32214	Train		-18.2227	-18.2227	Train
-1.23656	-1.23656	Train		-27.0762	-27.0762	Train
0.403613	0.403613	Train		-40.8858	-40.8858	Train
0.951158	0.951158	Train		-32.0007	-32.0007	Train
-12.6688	-12.6688	Train		-19.6722	-19.6722	Train
-12.6688	-12.6688	Train		-32.1593	-32.1593	Train
3.3473	3.3473	Train		-33.4635	-33.4635	Train
-17.4713	-17.4713	Train		-14.582	-14.582	Train
-2.10388	-2.10388	Train		-31.4121	-31.4121	Train
-2.10386	-2.10386	Train		-39.0802	-39.0802	Train
-1.94103	-1.94103	Train		-33.2293	-33.2293	Train
3.28936	3.28936	Train		-15.4839	-15.4839	Train
-0.316527	-0.316527	Train		-32.4611	-32.4611	Train
-1.5927	-1.5927	Train		-29.084	-29.084	Train
0.453925	0.453925	Train		-36.8287	-36.8287	Train
-17.0571	-17.0571	Train		-16.2944	-16.2944	Train
-2.26202	-2.26202	Train		-29.021	-29.021	Train
1.39314	1.39314	Train		-29.2511	-29.2511	Train
1.39837	1.39837	Train		-24.6155	-24.6155	Train
-17.1326	-17.1326	Train		-33.7661	-33.7661	Train
-4.7014	-4.7014	Train		-14.6562	-14.6562	Train
-4.70182	-4.70182	Train		-22.9543	-22.9543	Train
1.38778	1.38778	Train		-36.625	-36.625	Train
3.55046	3.55046	Train		-22.0889	-22.0889	Train
-3.11561	-3.11561	Train		-26.8821	-26.8821	Train
-3.11546	-3.11546	Train		-29.9055	-29.9055	Train
-3.20048	-3.20048	Train		-14.538	-14.538	Train
-1.3772	-1.3772	Train		-17.039	-17.039	Train
2.22864	2.22864	Train		-19.8224	-19.8224	Train
3.45252	3.45252	Train		-34.2849	-34.2849	Train
1.41219	1.41219	Train		-24.2078	-24.2078	Train
-4.68072	-4.68072	Train		-26.553	-26.553	Train
-4.63581	-4.63581	Train		-3.5867	-3.5867	Train
0.525861	0.525861	Train		-17.8295	-17.8295	Train
0.921287	0.921287	Train		-31.3838	-31.3838	Train
-0.667571	-0.667571	Train		-26.1779	-26.1779	Train
-1.25129	-1.25129	Train		-25.6577	-25.6577	Train
-0.220419	-0.220419	Train		-5.82717	-5.82717	Train
-2.92289	-2.92289	Train		-21.4551	-21.4551	Train
-2.04958	-2.04958	Train		-14.7011	-14.7011	Train
0.466981	0.466981	Train		-11.085	-11.085	Train
-4.57375	-4.57375	Train		-23.0654	-23.0654	Train
-4.57393	-4.57393	Train		-41.1925	-41.1925	Train
-2.20989	-2.20989	Train		-24.0951	-24.0951	Train
-1.28071	-1.28071	Train		-29.4924	-29.4924	Train
0.481349	0.481349	Train		-40.3176	-40.3176	Train
1.45408	1.45408	Train		-11.8691	-11.8691	Train
1.45413	1.45413	Train		-38.4649	-38.4649	Train
1.26666	1.26666	Train		-37.9599	-37.9599	Train
1.28884	1.28884	Train		-42.0484	-42.0484	Train
-2.03528	-2.03528	Train		-24.9839	-24.9839	Train
-1.0837	-1.0837	Train		-19.9445	-19.9445	Train
-0.922366	-0.922366	Train		-13.5433	-13.5433	Train
-0.845649	-0.845649	Train		-14.9138	-14.9138	Train
-2.98193	-2.98193	Train		-34.8669	-34.8669	Train
-2.98192	-2.98192	Train		-42.2659	-42.2659	Train
-4.31619	-4.31619	Train		-6.21701	-6.21701	Train
-12.5295	-12.5295	Train		-28.6937	-28.6937	Train
-15.0237	-15.0237	Train		-29.3806	-29.3806	Train
-2.10656	-2.10656	Train		-6.10046	-6.10046	Train
-1.15738	-1.15738	Train		-30.974	-30.974	Train
-0.908439	-0.908439	Train		-10.7799	-10.7799	Train
-1.59173	-1.59173	Train		-7.49887	-7.49887	Train
0.470352	0.470352	Train		-11.3421	-11.3421	Train
-2.76694	-2.76694	Train		-24.339	-24.339	Train
-1.46417	-1.46417	Train		-31.6291	-31.6291	Train
0.454702	0.454702	Train		-14.215	-14.215	Train
-2.77969	-2.77969	Train		-27.8491	-27.8491	Train
0.706604	0.706604	Train		-34.2958	-34.2958	Train
-17.084	-17.084	Train		-26.9911	-26.9911	Train
-2.11913	-2.11913	Train		-22.4766	-22.4766	Train
-1.63071	-1.63071	Train		-23.6143	-23.6143	Train
-0.925226	-0.925226	Train		-21.9006	-21.9006	Train
-4.40051	-4.40051	Train		-24.9544	-24.9544	Train
-9.53856	-9.53856	Train		-19.0276	-19.0276	Train
3.31322	3.31322	Train		-22.2741	-22.2741	Train
-3.50897	-3.50897	Train		-30.2142	-30.2142	Train
-3.50889	-3.50889	Train		-28.4065	-28.4065	Train
5.63949	5.63949	Train		-23.9904	-23.9904	Train
1.63793	1.63793	Train		-28.0285	-28.0285	Train
-4.47965	-4.47965	Train		-9.76793	-9.76793	Train
1.41915	1.41915	Train		-33.0019	-33.0019	Train
-2.1291	-2.1291	Train		-12.3183	-12.3183	Train
-12.4822	-12.4822	Train		-14.1769	-14.1769	Train
2.00442	2.00442	Train		-33.3958	-33.3958	Train
-0.114026	-0.114026	Train		-33.1194	-33.1194	Train
5.42234	5.42234	Train		-11.161	-11.161	Train
4.38224	4.38224	Train		-22.1577	-22.1577	Train
4.38232	4.38232	Train		-37.1929	-37.1929	Train
-1.98959	-1.98959	Train		-23.1879	-23.1879	Train
6.18373	6.18373	Train		-21.6728	-21.6728	Train
-2.03906	-2.03906	Train		-38.6959	-38.6959	Train
-0.252919	-0.252919	Train		-34.7226	-34.7226	Train
-2.09998	-2.09998	Train		-29.8168	-29.8168	Train
-0.736481	-0.736481	Train		-7.1267	-7.1267	Train
-0.736475	-0.736475	Train		-23.2162	-23.2162	Train
-17.0543	-17.0543	Train		-15.9362	-15.9362	Train
-5.05959	-5.05959	Train		-23.4483	-23.4483	Train
-5.05948	-5.05948	Train		-36.4488	-36.4488	Train
-4.62919	-4.62919	Train		-23.7684	-23.7684	Train
5.92202	5.92202	Train		-34.8305	-34.8305	Train
-0.491714	-0.491714	Train		-34.1885	-34.1885	Train
-0.491497	-0.491497	Train		-34.1946	-34.1946	Train
0.979853	0.979853	Train		-15.0652	-15.0652	Train
3.82357	3.82357	Train		-17.3329	-17.3329	Train
-2.01973	-2.01973	Train		-33.4794	-33.4794	Train
2.81496	2.81496	Train		-31.8663	-31.8663	Train
-1.51264	-1.51264	Train		-18.1527	-18.1527	Train
-17.4066	-17.4066	Train		-26.2365	-26.2365	Train
1.96599	1.96599	Train		-23.8347	-23.8347	Train
-1.85665	-1.85665	Train		-32.0294	-32.0294	Train
6.20142	6.20142	Train		-22.8513	-22.8513	Train
1.02727	1.02727	Train		-31.4134	-31.4134	Train
-2.01378	-2.01378	Train		-22.8407	-22.8407	Train
-3.06656	-3.06656	Train		-21.4743	-21.4743	Train
2.25842	2.25842	Train		-16.5733	-16.5733	Train
-2.11012	-2.11012	Train		-25.2131	-25.2131	Train
4.52705	4.52705	Train		-9.12073	-9.12073	Train
-3.16164	-3.16164	Train		-42.0482	-42.0482	Train
1.13054	1.13054	Train		-41.572	-41.572	Train
-2.93529	-2.93529	Train		-28.0179	-28.0179	Train
3.39377	3.39377	Train		-25.2898	-25.2898	Train
-1.90672	-1.90672	Train		-39.5444	-39.5444	Train
5.94327	5.94327	Train		-18.3939	-18.3939	Train
-3.13668	-3.13668	Train		-21.6584	-21.6584	Train
-2.13335	-2.13335	Train		-10.9575	-10.9575	Train
1.84717	1.84717	Train		-13.8053	-13.8053	Train
-3.2952	-3.2952	Train		-17.5089	-17.5089	Train
-17.1495	-17.1495	Train		-35.6993	-35.6993	Train
-2.13746	-2.13746	Train		-29.9915	-29.9915	Train
-5.08347	-5.08347	Train		-16.3426	-16.3426	Train
1.21013	1.21013	Train		-22.3657	-22.3657	Train
-2.06829	-2.06829	Train		-35.234	-35.234	Train
-2.07488	-2.07488	Train		-27.5667	-27.5667	Train
-5.30506	-5.30506	Train		-35.9388	-35.9388	Train
-2.12077	-2.12077	Train		-16.0483	-16.0483	Train
-1.63683	-1.63683	Train		-24.6049	-24.6049	Train
-1.91291	-1.91291	Train		-42.6374	-42.6374	Train
-1.03492	-1.03492	Train		-25.4417	-25.4417	Train
2.00615	2.00615	Train		-20.519	-20.519	Train
0.173961	0.173961	Train		-32.8467	-32.8467	Train
3.4118	3.4118	Train		-30.8612	-30.8612	Train
1.5736	1.5736	Train		-33.4129	-33.4129	Train
1.5737	1.5737	Train		-22.906	-22.906	Train
-15.7872	-15.7872	Train		-17.3582	-17.3582	Train
5.37395	5.37395	Train		-34.5649	-34.5649	Train
6.28243	6.28243	Train		-33.0346	-33.0346	Train
-2.03713	-2.03713	Train		-19.222	-19.222	Train
-2.10851	-2.10851	Train		-20.5753	-20.5753	Train
-1.16501	-1.16501	Train		-31.3021	-31.3021	Train
0.887322	0.887322	Train		-32.2403	-32.2403	Train
-2.55802	-2.55802	Train		-20.1843	-20.1843	Train
5.40155	5.40155	Train		-19.0772	-19.0772	Train
-0.857903	-0.857903	Train		-12.4758	-12.4758	Train
6.42445	6.42445	Train		-9.08017	-9.08017	Train
3.52362	3.52362	Train		-22.9922	-22.9922	Train
-1.6271	-1.6271	Train		-17.1201	-17.1201	Train
-2.88135	-2.88135	Train		-8.45001	-8.45001	Train
-2.18177	-2.18177	Train		-25.1372	-25.1372	Train
3.83871	3.83871	Train		-27.5093	-27.5093	Train
3.36037	3.36037	Train		-15.1768	-15.1768	Train
5.47868	5.47868	Train		-8.92859	-8.92859	Train
-4.43523	-4.43523	Train		-43.5524	-43.5524	Train
-3.05906	-3.05906	Train		-34.7673	-34.7673	Train
-12.4623	-12.4623	Train		-23.8685	-23.8685	Train
6.05581	6.05581	Train		-19.0741	-19.0741	Train
-0.177591	-0.177591	Train		-23.7921	-23.7921	Train
-6.91855	-6.91855	Train		-24.4879	-24.4879	Train
0.546986	0.546986	Train		-27.616	-27.616	Train
1.28771	1.28771	Train		-8.58846	-8.58846	Train
1.28768	1.28768	Train		-9.18011	-9.18011	Train
0.350853	0.350853	Train		-34.7856	-34.7856	Train
0.501978	0.501978	Train		-27.2333	-27.2333	Train
0.126331	0.126331	Train		-22.13	-22.13	Train
-2.31732	-2.31732	Train		-9.20614	-9.20614	Train
2.19087	2.19087	Train		-19.8072	-19.8072	Train
-12.5499	-12.5499	Train		-23.155	-23.155	Train
-1.68351	-1.68351	Train		-28.0305	-28.0305	Train
-3.15627	-3.15627	Train		-21.1889	-21.1889	Train
0.966611	0.966611	Train		-13.9559	-13.9559	Train
2.19089	2.19089	Train		-30.4304	-30.4304	Train
0.149937	0.149937	Train		-25.7484	-25.7484	Train
-1.62622	-1.62622	Train		-12.6728	-12.6728	Train
-2.56367	-2.56367	Train		-13.0423	-13.0423	Train
5.45367	5.45367	Train		-25.5823	-25.5823	Train
1.81559	1.81559	Train		-20.048	-20.048	Train
1.49954	1.49954	Train		-29.1537	-29.1537	Train
-1.99826	-1.99826	Train		-28.4761	-28.4761	Train
1.78982	1.78982	Train		-32.0771	-32.0771	Train
1.78972	1.78972	Train		-28.3194	-28.3194	Train
-2.17657	-2.17657	Train		-24.505	-24.505	Train
3.67243	3.67243	Train		-22.8138	-22.8138	Train
-12.5382	-12.5382	Train		-29.656	-29.656	Train
-4.84738	-4.84738	Train		-11.8087	-11.8087	Train
-1.02082	-1.02082	Train		-30.3988	-30.3988	Train
-3.95852	-3.95852	Train		-19.3557	-19.3557	Train
-1.46208	-1.46208	Train		-33.8381	-33.8381	Train
1.76062	1.76062	Train		-22.235	-22.235	Train
-16.3369	-16.3369	Train		-42.558	-42.558	Train
-16.337	-16.337	Train		-18.3006	-18.3006	Train
-1.52213	-1.52213	Train		-32.6119	-32.6119	Train
2.06488	2.06488	Train		-38.1608	-38.1608	Train
2.20065	2.20065	Train		-41.3743	-41.3743	Train
-0.72316	-0.72316	Train		-38.4434	-38.4434	Train
7.00485	7.00485	Train		-39.111	-39.111	Train
-3.54667	-3.54667	Train		-21.3759	-21.3759	Train
6.87543	6.87543	Train		-26.5403	-26.5403	Train
0.49905	0.49905	Train		-19.4359	-19.4359	Train
-4.7922	-4.7922	Train		-19.9827	-19.9827	Train
-2.18645	-2.18645	Train		-27.5317	-27.5317	Train
-17.1658	-17.1658	Train		-36.8614	-36.8614	Train
1.00749	1.00749	Train		-23.6919	-23.6919	Train
0.189399	0.189399	Train		-29.0316	-29.0316	Train
-0.923076	-0.923076	Train		-26.1217	-26.1217	Train
-1.57591	-1.57591	Train		-9.41357	-9.41357	Train
5.50012	5.50012	Train		-29.0557	-29.0557	Train
6.02265	6.02265	Train		-34.4107	-34.4107	Train
-2.60902	-2.60902	Train		-21.6009	-21.6009	Train
0.369257	0.369257	Train		-32.2771	-32.2771	Train
6.82171	6.82171	Train		-31.7315	-31.7315	Train
4.13371	4.13371	Train		-24.1051	-24.1051	Train
-2.12248	-2.12248	Train		-27.4309	-27.4309	Train
5.11015	5.11015	Train		-36.5551	-36.5551	Train
1.74938	1.74938	Train		-33.8027	-33.8027	Train
-3.22856	-3.22856	Train		-41.7158	-41.7158	Train
-1.51432	-1.51432	Train		-23.6773	-23.6773	Train
1.31842	1.31842	Train		-44.9743	-44.9743	Train
-2.38539	-2.38539	Train		-17.4	-17.4	Train
6.26895	6.26895	Train		-18.0662	-18.0662	Train
0.314052	0.314052	Train		-15.337	-15.337	Train
0.962707	0.962707	Train		-28.8824	-28.8824	Train
1.77386	1.77386	Train		-42.0775	-42.0775	Train
-2.97339	-2.97339	Train		-9.58861	-9.58861	Train
-4.27262	-4.27262	Train		-28.4877	-28.4877	Train
1.97048	1.97048	Train		-34.0963	-34.0963	Train
-0.339467	-0.339467	Train		-14.7542	-14.7542	Train
-2.91899	-2.91899	Train		-39.4572	-39.4572	Train
0.965466	0.965466	Train		-19.9802	-19.9802	Train
0.186889	0.186889	Train		-14.2584	-14.2584	Train
-14.1124	-14.1124	Train		-26.7944	-26.7944	Train
-0.309689	-0.309689	Train		-3.55501	-3.55501	Train
-2.81352	-2.81352	Train		-21.3606	-21.3606	Train
-2.81346	-2.81346	Train		-24.6007	-24.6007	Train
-1.62796	-1.62796	Train		-14.6791	-14.6791	Train
-1.91171	-1.91171	Train		-28.8152	-28.8152	Train
1.06993	1.06993	Train		-21.5498	-21.5498	Train
-2.92198	-2.92198	Train		-30.2004	-30.2004	Train
-2.04817	-2.04817	Train		-38.412	-38.412	Train
5.82986	5.82986	Train		-8.39224	-8.39224	Train
5.58526	5.58526	Train		-33.5277	-33.5277	Train
-2.02795	-2.02795	Train		-20.0676	-20.0676	Train
-1.49368	-1.49368	Train		-20.9432	-20.9432	Train
0.950529	0.950529	Train		-11.7679	-11.7679	Train
-1.57554	-1.57554	Train		-7.32032	-7.32032	Train
0.872863	0.872863	Train		-40.7279	-40.7279	Train
-15.1866	-15.1866	Train		-30.4543	-30.4543	Train
5.90383	5.90383	Train		-20.466	-20.466	Train
-4.14881	-4.14881	Train		-30.228	-30.228	Train
-3.92639	-3.92639	Train		-29.0399	-29.0399	Train
1.09791	1.09791	Train		-4.83176	-4.83176	Train
-16.9186	-16.9186	Train		-10.2618	-10.2618	Train
-0.81505	-0.81505	Train		-19.2958	-19.2958	Train
-0.266828	-0.266828	Train		-37.9346	-37.9346	Train
-3.27155	-3.27155	Train		-16.2386	-16.2386	Train
4.1704	4.1704	Train		-33.9444	-33.9444	Train
0.085901	0.085901	Train		-21.4126	-21.4126	Train
0.0451848	0.0451848	Train		-26.4826	-26.4826	Train
7.2328	7.2328	Train		-11.5632	-11.5632	Train
1.97946	1.97946	Train		-24.9734	-24.9734	Train
2.02269	2.02269	Train		-17.4046	-17.4046	Train
1.0739	1.0739	Train		-25.4689	-25.4689	Train
-0.673359	-0.673359	Train		-29.8024	-29.8024	Train
1.32738	1.32738	Train		-19.1242	-19.1242	Train
5.54747	5.54747	Train		-32.0723	-32.0723	Train
-3.93964	-3.93964	Train		-28.1815	-28.1815	Train
0.96478	0.96478	Train		-4.76759	-4.76759	Train
-1.99052	-1.99052	Train		-6.61643	-6.61643	Train
-0.379265	-0.379265	Train		-18.4456	-18.4456	Train
3.86943	3.86943	Train		-17.1916	-17.1916	Train
5.8402	5.8402	Train		-26.4624	-26.4624	Train
-1.9363	-1.9363	Train		-33.5157	-33.5157	Train
2.19159	2.19159	Train		-33.7844	-33.7844	Train
-2.37987	-2.37987	Train		-38.2753	-38.2753	Train
-4.55136	-4.55136	Train		-27.7075	-27.7075	Train
2.00645	2.00645	Train		-5.96214	-5.96214	Train
0.571863	0.571863	Train		-40.2579	-40.2579	Train
2.12686	2.12686	Train		-18.24	-18.24	Train
5.46003	5.46003	Train		-23.8806	-23.8806	Train
1.07075	1.07075	Train		-31.3378	-31.3378	Train
-2.98002	-2.98002	Train		-12.7825	-12.7825	Train
3.55647	3.55647	Train		-11.5614	-11.5614	Train
-1.58693	-1.58693	Train		-20.9843	-20.9843	Train
-2.13689	-2.13689	Train		-24.727	-24.727	Train
-2.13689	-2.13689	Train		-29.3314	-29.3314	Train
1.82351	1.82351	Train		-20.6529	-20.6529	Train
1.33877	1.33877	Train		-35.5021	-35.5021	Train
1.77493	1.77493	Train		-29.0649	-29.0649	Train
5.449	5.449	Train		-25.4024	-25.4024	Train
0.0800375	0.0800375	Train		-27.9589	-27.9589	Train
-0.0477491	-0.0477491	Train		-34.3906	-34.3906	Train
0.427076	0.427076	Train		-32.3155	-32.3155	Train
5.46776	5.46776	Train		-34.2105	-34.2105	Train
-1.58115	-1.58115	Train		-23.553	-23.553	Train
1.02532	1.02532	Train		-25.8822	-25.8822	Train
-1.28434	-1.28434	Train		-18.5144	-18.5144	Train
-1.22919	-1.22919	Train		-25.2376	-25.2376	Train
1.16738	1.16738	Train		-27.4955	-27.4955	Train
0.419549	0.419549	Train		-27.7869	-27.7869	Train
-3.18836	-3.18836	Train		-35.3842	-35.3842	Train
-3.12661	-3.12661	Train		-27.8273	-27.8273	Train
-3.12676	-3.12676	Train		-40.333	-40.333	Train
7.01302	7.01302	Train		-16.0464	-16.0464	Train
-2.88376	-2.88376	Train		-35.6375	-35.6375	Train
0.150169	0.150169	Train		-36.2219	-36.2219	Train
0.477234	0.477234	Train		-29.6718	-29.6718	Train
5.57024	5.57024	Train		-27.1441	-27.1441	Train
-4.41478	-4.41478	Train		-35.2577	-35.2577	Train
-4.41494	-4.41494	Train		-8.20144	-8.20144	Train
-3.10981	-3.10981	Train		-12.6339	-12.6339	Train
5.41233	5.41233	Train		-37.0218	-37.0218	Train
-3.00969	-3.00969	Train		-36.8593	-36.8593	Train
-1.51249	-1.51249	Train		-37.6416	-37.6416	Train
-1.92973	-1.92973	Train		-27.3251	-27.3251	Train
5.31808	5.31808	Train		-29.8	-29.8	Train
-16.948	-16.948	Train		-9.40667	-9.40667	Train
6.28473	6.28473	Train		-32.7685	-32.7685	Train
-17.186	-17.186	Train		-12.9441	-12.9441	Train
-17.1863	-17.1863	Train		-30.7493	-30.7493	Train
1.06777	1.06777	Train		-28.5295	-28.5295	Train
1.41927	1.41927	Train		-35.8159	-35.8159	Train
1.27128	1.27128	Train		-19.9612	-19.9612	Train
1.23791	1.23791	Train		-20.9343	-20.9343	Train
-1.99828	-1.99828	Train		-39.6907	-39.6907	Train
-5.26103	-5.26103	Train		-33.6855	-33.6855	Train
0.313226	0.313226	Train		-10.8908	-10.8908	Train
0.785284	0.785284	Train		-36.968	-36.968	Train
0.785242	0.785242	Train		-22.5783	-22.5783	Train
-2.06628	-2.06628	Train		-29.5919	-29.5919	Train
5.90458	5.90458	Train		-23.3784	-23.3784	Train
1.49508	1.49508	Train		-38.3455	-38.3455	Train
-2.04788	-2.04788	Train		-33.8409	-33.8409	Train
-17.8467	-17.8467	Train		-35.2905	-35.2905	Train
1.32463	1.32463	Train		-26.6821	-26.6821	Train
5.64428	5.64428	Train		-8.90001	-8.90001	Train
3.34019	3.34019	Train		-18.8986	-18.8986	Train
-4.53904	-4.53904	Train		-20.8955	-20.8955	Train
1.49409	1.49409	Train		-25.4783	-25.4783	Train
-7.27077	-7.27077	Train		-20.9606	-20.9606	Train
-4.67861	-4.67861	Train		-25.1307	-25.1307	Train
-4.67878	-4.67878	Train		-30.8188	-30.8188	Train
-4.42226	-4.42226	Train		-23.197	-23.197	Train
5.47065	5.47065	Train		-19.7935	-19.7935	Train
6.80556	6.80556	Train		-31.2709	-31.2709	Train
-0.875776	-0.875776	Train		-24.2814	-24.2814	Train
0.414944	0.414944	Train		-31.6087	-31.6087	Train
0.437981	0.437981	Train		-29.6624	-29.6624	Train
-3.02923	-3.02923	Train		-17.6781	-17.6781	Train
-3.87144	-3.87144	Train		-18.53	-18.53	Train
-5.08746	-5.08746	Train		-30.3164	-30.3164	Train
-5.08771	-5.08771	Train		-27.4487	-27.4487	Train
-2.382	-2.382	Train		-10.7169	-10.7169	Train
-3.29785	-3.29785	Train		-14.0239	-14.0239	Train
-3.03563	-3.03563	Train		-36.903	-36.903	Train
-2.39697	-2.39697	Train		-30.8848	-30.8848	Train
2.18421	2.18421	Train		-41.2306	-41.2306	Train
6.36946	6.36946	Train		-16.9385	-16.9385	Train
0.240546	0.240546	Train		-40.0649	-40.0649	Train
5.49977	5.49977	Train		-20.6121	-20.6121	Train
5.38249	5.38249	Train		-25.5203	-25.5203	Train
-1.7225	-1.7225	Train		-27.5895	-27.5895	Train
6.83196	6.83196	Train		-21.0701	-21.0701	Train
-2.63612	-2.63612	Train		-30.2474	-30.2474	Train
6.14774	6.14774	Train		-31.654	-31.654	Train
1.02105	1.02105	Train		-15.6061	-15.6061	Train
1.35374	1.35374	Train		-27.2775	-27.2775	Train
-1.93513	-1.93513	Train		-25.6501	-25.6501	Train
1.25447	1.25447	Train		-13.8594	-13.8594	Train
-2.08797	-2.08797	Train		-43.3847	-43.3847	Train
-2.10069	-2.10069	Train		-27.8759	-27.8759	Train
0.0415615	0.0415615	Train		-21.0504	-21.0504	Train
-0.228058	-0.228058	Train		-23.9053	-23.9053	Train
-1.67578	-1.67578	Train		-27.5521	-27.5521	Train
-4.98616	-4.98616	Train		-36.6938	-36.6938	Train
1.3964	1.3964	Train		-18.9291	-18.9291	Train
0.137296	0.137296	Train		-35.1458	-35.1458	Train
6.22411	6.22411	Train		-29.6017	-29.6017	Train
2.00249	2.00249	Train		-10.0324	-10.0324	Train
-0.281707	-0.281707	Train		-25.4527	-25.4527	Train
6.26997	6.26997	Train		-26.0867	-26.0867	Train
5.87599	5.87599	Train		-8.02742	-8.02742	Train
-2.14459	-2.14459	Train		-27.853	-27.853	Train
-4.13752	-4.13752	Train		-15.8945	-15.8945	Train
-17.2225	-17.2225	Train		-26.3988	-26.3988	Train
-3.22623	-3.22623	Train		-26.3068	-26.3068	Train
-3.58926	-3.58926	Train		-10.0976	-10.0976	Train
5.33068	5.33068	Train		-19.1715	-19.1715	Train
-1.31792	-1.31792	Train		-36.4993	-36.4993	Train
-1.61175	-1.61175	Train		-21.5321	-21.5321	Train
5.57961	5.57961	Train		-35.3143	-35.3143	Train
7.0211	7.0211	Train		-19.0847	-19.0847	Train
-2.76037	-2.76037	Train		-29.0724	-29.0724	Train
0.213464	0.213464	Train		-39.355	-39.355	Train
-1.5347	-1.5347	Train		-6.37385	-6.37385	Train
-1.58305	-1.58305	Train		-32.8295	-32.8295	Train
-3.2712	-3.2712	Train		-40.7955	-40.7955	Train
5.31826	5.31826	Train		-32.9525	-32.9525	Train
-2.08377	-2.08377	Train		-30.5341	-30.5341	Train
6.26986	6.26986	Train		-34.2557	-34.2557	Train
-5.2383	-5.2383	Train		-13.0633	-13.0633	Train
-5.23841	-5.23841	Train		-11.535	-11.535	Train
-4.6121	-4.6121	Train		-5.30305	-5.30305	Train
3.76291	3.76291	Train		-30.1505	-30.1505	Train
6.27677	6.27677	Train		-14.0787	-14.0787	Train
3.78994	3.78994	Train		-24.2124	-24.2124	Train
-2.37309	-2.37309	Train		-31.1551	-31.1551	Train
-2.78452	-2.78452	Train		-24.1215	-24.1215	Train
1.30493	1.30493	Train		-26.8513	-26.8513	Train
-2.22337	-2.22337	Train		-22.2079	-22.2079	Train
-1.57174	-1.57174	Train		-16.426	-16.426	Train
-2.1565	-2.1565	Train		-25.206	-25.206	Train
0.983102	0.983102	Train		-7.07481	-7.07481	Train
0.872728	0.872728	Train		-28.0225	-28.0225	Train
-0.859566	-0.859566	Train		-5.55935	-5.55935	Train
-1.95697	-1.95697	Train		-33.1246	-33.1246	Train
-2.00859	-2.00859	Train		-20.933	-20.933	Train
-2.25405	-2.25405	Train		-30.4647	-30.4647	Train
5.44038	5.44038	Train		-20.7964	-20.7964	Train
6.25203	6.25203	Train		-24.6958	-24.6958	Train
-3.08476	-3.08476	Train		-15.0764	-15.0764	Train
-1.53643	-1.53643	Train		-26.2558	-26.2558	Train
-2.21155	-2.21155	Train		-28.5771	-28.5771	Train
5.40648	5.40648	Train		-23.4799	-23.4799	Train
-17.1387	-17.1387	Train		-27.8431	-27.8431	Train
6.78848	6.78848	Train		-22.0542	-22.0542	Train
1.32053	1.32053	Train		-22.4827	-22.4827	Train
-3.69544	-3.69544	Train		-40.1563	-40.1563	Train
-2.23319	-2.23319	Train		-34.9606	-34.9606	Train
1.44284	1.44284	Train		-24.0464	-24.0464	Train
-2.09337	-2.09337	Train		-31.3977	-31.3977	Train
5.45381	5.45381	Train		-29.162	-29.162	Train
-0.204392	-0.204392	Train		-7.84919	-7.84919	Train
-4.4129	-4.4129	Train		-22.1282	-22.1282	Train
1.05086	1.05086	Train		-25.5644	-25.5644	Train
0.997697	0.997697	Train		-20.9424	-20.9424	Train
-2.96108	-2.96108	Train		-14.2934	-14.2934	Train
5.59673	5.59673	Train		-34.4899	-34.4899	Train
-2.31021	-2.31021	Train		-23.1468	-23.1468	Train
-2.0001	-2.0001	Train		-30.6903	-30.6903	Train
2.00143	2.00143	Train		-13.3902	-13.3902	Train
4.91739	4.91739	Train		-15.4	-15.4	Train
7.02925	7.02925	Train		-33.0678	-33.0678	Train
6.28307	6.28307	Train		-34.1246	-34.1246	Train
1.54068	1.54068	Train		-40.6802	-40.6802	Train
-1.98594	-1.98594	Train		-18.1482	-18.1482	Train
-2.03324	-2.03324	Train		-18.1758	-18.1758	Train
-4.28013	-4.28013	Train		-9.05348	-9.05348	Train
-1.57089	-1.57089	Train		-21.9276	-21.9276	Train
1.54676	1.54676	Train		-31.109	-31.109	Train
1.08052	1.08052	Train		-23.9669	-23.9669	Train
-1.19567	-1.19567	Train		-28.6716	-28.6716	Train
6.87343	6.87343	Train		-35.589	-35.589	Train
0.136389	0.136389	Train		-15.8905	-15.8905	Train
6.27923	6.27923	Train		-26.3756	-26.3756	Train
-2.18643	-2.18643	Train		-24.091	-24.091	Train
-3.43467	-3.43467	Train		-26.3006	-26.3006	Train
-0.737121	-0.737121	Train		-13.5636	-13.5636	Train
1.41883	1.41883	Train		-21.7977	-21.7977	Train
-2.08221	-2.08221	Train		-31.5839	-31.5839	Train
1.20594	1.20594	Train		-15.5064	-15.5064	Train
4.75802	4.75802	Train		-31.0085	-31.0085	Train
0.966363	0.966363	Train		-34.3524	-34.3524	Train
0.596042	0.596042	Train		-15.5174	-15.5174	Train
-3.21508	-3.21508	Train		-34.3735	-34.3735	Train
-2.63428	-2.63428	Train		-25.8238	-25.8238	Train
-1.12483	-1.12483	Train		-25.9448	-25.9448	Train
-3.12031	-3.12031	Train		-15.8797	-15.8797	Train
5.97128	5.97128	Train		-8.27954	-8.27954	Train
-1.56525	-1.56525	Train		-36.3307	-36.3307	Train
-2.09016	-2.09016	Train		-19.8761	-19.8761	Train
1.26405	1.26405	Train		-27.6637	-27.6637	Train
-0.314299	-0.314299	Train		-38.8225	-38.8225	Train
6.26464	6.26464	Train		-27.3388	-27.3388	Train
1.20087	1.20087	Train		-34.2072	-34.2072	Train
-2.09736	-2.09736	Train		-27.1954	-27.1954	Train
-16.9946	-16.9946	Train		-40.1198	-40.1198	Train
-1.05926	-1.05926	Train		-35.6853	-35.6853	Train
-2.07913	-2.07913	Train		-31.1003	-31.1003	Train
-2.03449	-2.03449	Train		-36.9099	-36.9099	Train
-2.53979	-2.53979	Train		-24.1449	-24.1449	Train
7.00443	7.00443	Train		-17.4955	-17.4955	Train
-1.18424	-1.18424	Train		-15.4791	-15.4791	Train
-0.482158	-0.482158	Train		-17.0225	-17.0225	Train
-2.0714	-2.0714	Train		-12.4301	-12.4301	Train
1.0953	1.0953	Train		-32.9281	-32.9281	Train
-16.9276	-16.9276	Train		-2.23493	-2.23493	Train
-12.4722	-12.4722	Train		-23.6428	-23.6428	Train
-1.69001	-1.69001	Train		-24.8819	-24.8819	Train
-3.92449	-3.92449	Train		-38.904	-38.904	Train
6.46585	6.46585	Train		-41.4107	-41.4107	Train
-0.934905	-0.934905	Train		-41.6339	-41.6339	Train
-2.1239	-2.1239	Train		-38.919	-38.919	Train
-1.61763	-1.61763	Train		-26.1965	-26.1965	Train
0.0277997	0.0277997	Train		-34.1358	-34.1358	Train
6.27238	6.27238	Train		-29.4648	-29.4648	Train
-0.839403	-0.839403	Train		-13.1756	-13.1756	Train
0.958069	0.958069	Train		-17.4947	-17.4947	Train
5.7289	5.7289	Train		-24.8269	-24.8269	Train
1.26942	1.26942	Train		-34.0149	-34.0149	Train
-2.45792	-2.45792	Train		-25.8508	-25.8508	Train
-2.08862	-2.08862	Train		-32.785	-32.785	Train
-2.03215	-2.03215	Train		-40.0001	-40.0001	Train
-0.65846	-0.65846	Train		-40.3256	-40.3256	Train
-1.395	-1.395	Train		-8.05317	-8.05317	Train
-2.87728	-2.87728	Train		-35.8574	-35.8574	Train
-2.39931	-2.39931	Train		-15.1838	-15.1838	Train
-4.40686	-4.40686	Train		-12.7133	-12.7133	Train
-2.52096	-2.52096	Train		-8.99084	-8.99084	Train
-3.04084	-3.04084	Train		-15.0042	-15.0042	Train
-3.98176	-3.98176	Train		-19.9953	-19.9953	Train
-1.2095	-1.2095	Train		-8.23995	-8.23995	Train
0.477113	0.477113	Train		-40.3796	-40.3796	Train
4.5731	4.5731	Train		-17.6229	-17.6229	Train
-12.6412	-12.6412	Train		-11.8136	-11.8136	Train
-12.6413	-12.6413	Train		-28.7357	-28.7357	Train
0.971397	0.971397	Train		-40.9133	-40.9133	Train
1.32898	1.32898	Train		-39.2826	-39.2826	Train
1.56428	1.56428	Train		-29.4957	-29.4957	Train
-2.8238	-2.8238	Train		-28.0821	-28.0821	Train
1.814	1.814	Train		-16.0534	-16.0534	Train
-0.0991209	-0.0991209	Train		-24.5932	-24.5932	Train
-2.16989	-2.16989	Train		-24.3763	-24.3763	Train
-16.9461	-16.9461	Train		-29.4363	-29.4363	Train
-13.5328	-13.5328	Train		-16.1701	-16.1701	Train
-1.97419	-1.97419	Train		-16.415	-16.415	Train
-2.92529	-2.92529	Train		-14.1868	-14.1868	Train
5.17554	5.17554	Train		-38.7975	-38.7975	Train
-1.55242	-1.55242	Train		-19.5541	-19.5541	Train
-4.88031	-4.88031	Train		-20.6018	-20.6018	Train
-2.04697	-2.04697	Train		-20.0358	-20.0358	Train
1.53594	1.53594	Train		-11.029	-11.029	Train
-2.3392	-2.3392	Train		-37.5672	-37.5672	Train
0.801646	0.801646	Train		-26.9799	-26.9799	Train
3.74376	3.74376	Train		-27.9401	-27.9401	Train
-0.820993	-0.820993	Train		-38.0197	-38.0197	Train
-1.54889	-1.54889	Train		-35.62	-35.62	Train
0.494572	0.494572	Train		-23.1176	-23.1176	Train
0.201398	0.201398	Train		-23.9441	-23.9441	Train
0.685664	0.685664	Train		-20.5075	-20.5075	Train
1.31511	1.31511	Train		-18.6699	-18.6699	Train
-4.40953	-4.40953	Train		-34.8554	-34.8554	Train
-3.1189	-3.1189	Train		-7.88162	-7.88162	Train
-0.147238	-0.147238	Train		-36.2632	-36.2632	Train
-1.76866	-1.76866	Train		-21.3578	-21.3578	Train
-2.85482	-2.85482	Train		-16.4304	-16.4304	Train
-1.59146	-1.59146	Train		-8.61515	-8.61515	Train
-2.87796	-2.87796	Train		-22.0195	-22.0195	Train
0.939523	0.939523	Train		-15.6975	-15.6975	Train
-1.16442	-1.16442	Train		-14.5736	-14.5736	Train
1.27899	1.27899	Train		-43.5019	-43.5019	Train
-3.08691	-3.08691	Train		-15.1522	-15.1522	Train
-3.08704	-3.08704	Train		-33.836	-33.836	Train
6.78852	6.78852	Train		-42.6111	-42.6111	Train
1.07413	1.07413	Train		-28.8176	-28.8176	Train
-12.6589	-12.6589	Train		-26.6154	-26.6154	Train
-0.136122	-0.136122	Train		-9.19113	-9.19113	Train
-1.47787	-1.47787	Train		-22.8517	-22.8517	Train
1.25522	1.25522	Train		-13.1381	-13.1381	Train
2.00127	2.00127	Train		-24.2298	-24.2298	Train
1.14059	1.14059	Train		-29.7688	-29.7688	Train
-1.68703	-1.68703	Train		-26.5621	-26.5621	Train
3.7345	3.7345	Train		-35.8356	-35.8356	Train
-0.553161	-0.553161	Train		-18.0053	-18.0053	Train
5.41481	5.41481	Train		-30.3556	-30.3556	Train
-2.12774	-2.12774	Train		-31.4806	-31.4806	Train
0.782433	0.782433	Train		-3.71863	-3.71863	Train
5.3197	5.3197	Train		-24.5964	-24.5964	Train
-1.51015	-1.51015	Train		-36.4446	-36.4446	Train
1.09068	1.09068	Train		-9.42265	-9.42265	Train
-1.54269	-1.54269	Train		-17.214	-17.214	Train
-0.284935	-0.284935	Train		-18.9602	-18.9602	Train
-0.270976	-0.270976	Train		-34.2212	-34.2212	Train
2.06721	2.06721	Train		-40.8831	-40.8831	Train
1.75511	1.75511	Train		-27.9801	-27.9801	Train
0.228671	0.228671	Train		-37.8824	-37.8824	Train
-2.20043	-2.20043	Train		-30.7519	-30.7519	Train
1.3686	1.3686	Train		-30.012	-30.012	Train
1.99663	1.99663	Train		-40.2615	-40.2615	Train
-16.8784	-16.8784	Train		-33.3912	-33.3912	Train
1.30163	1.30163	Train		-19.3965	-19.3965	Train
-3.99287	-3.99287	Train		-32.6504	-32.6504	Train
-3.85315	-3.85315	Train		-31.5504	-31.5504	Train
5.62463	5.62463	Train		-26.8322	-26.8322	Train
-1.03046	-1.03046	Train		-10.7196	-10.7196	Train
-0.830487	-0.830487	Train		-29.0482	-29.0482	Train
1.80043	1.80043	Train		-22.0791	-22.0791	Train
0.866863	0.866863	Train		-28.1564	-28.1564	Train
-4.41395	-4.41395	Train		-22.8059	-22.8059	Train
-1.9452	-1.9452	Train		-22.6491	-22.6491	Train
-16.8939	-16.8939	Train		-32.0313	-32.0313	Train
0.440439	0.440439	Train		-15.7233	-15.7233	Train
5.65357	5.65357	Train		-26	-26	Train
1.11826	1.11826	Train		-37.2373	-37.2373	Train
1.2979	1.2979	Train		-22.43	-22.43	Train
0.4482	0.4482	Train		-25.4829	-25.4829	Train
-1.77816	-1.77816	Train		-27.1193	-27.1193	Train
0.404267	0.404267	Train		-33.4073	-33.4073	Train
-1.43923	-1.43923	Train		-26.1774	-26.1774	Train
2.52458	2.52458	Train		-28.8792	-28.8792	Train
2.01741	2.01741	Train		-21.8338	-21.8338	Train
-1.46861	-1.46861	Train		-22.2108	-22.2108	Train
0.772141	0.772141	Train		-22.8829	-22.8829	Train
-4.58744	-4.58744	Train		-33.9107	-33.9107	Train
0.458713	0.458713	Train		-20.8336	-20.8336	Train
-1.15557	-1.15557	Train		-26.58	-26.58	Train
6.94413	6.94413	Train		-35.202	-35.202	Train
-1.9046	-1.9046	Train		-27.8524	-27.8524	Train
6.27698	6.27698	Train		-34.5631	-34.5631	Train
5.6889	5.6889	Train		-18.6858	-18.6858	Train
-2.17718	-2.17718	Train		-13.0188	-13.0188	Train
0.12058	0.12058	Train		-24.509	-24.509	Train
-3.31895	-3.31895	Train		-29.4353	-29.4353	Train
-12.1769	-12.1769	Train		-17.363	-17.363	Train
-4.36069	-4.36069	Train		-29.5383	-29.5383	Train
-18.5279	-18.5279	Train		-27.7178	-27.7178	Train
-1.89811	-1.89811	Train		-29.1131	-29.1131	Train
-12.6006	-12.6006	Train		-10.9498	-10.9498	Train
-2.90406	-2.90406	Train		-3.25415	-3.25415	Train
-2.94989	-2.94989	Train		-25.4852	-25.4852	Train
-2.92849	-2.92849	Train		-7.9313	-7.9313	Train
1.0671	1.0671	Train		-38.2768	-38.2768	Train
-3.28768	-3.28768	Train		-36.841	-36.841	Train
1.47584	1.47584	Train		-29.0272	-29.0272	Train
5.53636	5.53636	Train		-25.5609	-25.5609	Train
-1.28956	-1.28956	Train		-30.9084	-30.9084	Train
-18.3424	-18.3424	Train		-35.8782	-35.8782	Train
5.62375	5.62375	Train		-22.7851	-22.7851	Train
5.70951	5.70951	Train		-10.4096	-10.4096	Train
-1.72549	-1.72549	Train		-34.4056	-34.4056	Train
6.99661	6.99661	Train		-20.614	-20.614	Train
-3.1952	-3.1952	Train		-30.5824	-30.5824	Train
-0.385976	-0.385976	Train		-11.2622	-11.2622	Train
-1.62646	-1.62646	Train		-5.62874	-5.62874	Train
6.09345	6.09345	Train		-27.8143	-27.8143	Train
1.09829	1.09829	Train		-16.9028	-16.9028	Train
6.27312	6.27312	Train		-20.2194	-20.2194	Train
-1.60175	-1.60175	Train		-31.2426	-31.2426	Train
0.959193	0.959193	Train		-18.8812	-18.8812	Train
1.2741	1.2741	Train		-41.3009	-41.3009	Train
1.1346	1.1346	Train		-6.73494	-6.73494	Train
6.25841	6.25841	Train		-27.7633	-27.7633	Train
0.825882	0.825882	Train		-36.389	-36.389	Train
4.98107	4.98107	Train		-32.2173	-32.2173	Train
-4.41833	-4.41833	Train		-27.5522	-27.5522	Train
2.88937	2.88937	Train		-32.7485	-32.7485	Train
-4.77448	-4.77448	Train		-42.6629	-42.6629	Train
0.0405855	0.0405855	Train		-24.8489	-24.8489	Train
7.02622	7.02622	Train		-38.6023	-38.6023	Train
0.160798	0.160798	Train		-33.9361	-33.9361	Train
-0.0565976	-0.0565976	Train		-21.5888	-21.5888	Train
0.149493	0.149493	Train		-34.6473	-34.6473	Train
0.454106	0.454106	Train		-20.0122	-20.0122	Train
-1.98018	-1.98018	Train		-43.1477	-43.1477	Train
5.72211	5.72211	Train		-22.0627	-22.0627	Train
-3.34284	-3.34284	Train		-18.1885	-18.1885	Train
-1.7808	-1.7808	Train		-10.9466	-10.9466	Train
3.7714	3.7714	Train		-18.7665	-18.7665	Train
-4.40832	-4.40832	Train		-28.1193	-28.1193	Train
6.96513	6.96513	Train		-32.1974	-32.1974	Train
-2.09077	-2.09077	Train		-17.4103	-17.4103	Train
-2.1202	-2.1202	Train		-32.7501	-32.7501	Train
-1.60176	-1.60176	Train		-13.4364	-13.4364	Train
0.79449	0.79449	Train		-7.79674	-7.79674	Train
-1.67103	-1.67103	Train		-21.8159	-21.8159	Train
1.24733	1.24733	Train		-23.073	-23.073	Train
1.86688	1.86688	Train		-20.9857	-20.9857	Train
-2.07542	-2.07542	Train		-8.09452	-8.09452	Train
-4.40059	-4.40059	Train		-20.8844	-20.8844	Train
0.978126	0.978126	Train		-22.833	-22.833	Train
-3.02799	-3.02799	Train		-17.549	-17.549	Train
-3.02797	-3.02797	Train		-17.8415	-17.8415	Train
-4.38199	-4.38199	Train		-36.9646	-36.9646	Train
5.70778	5.70778	Train		-30.8911	-30.8911	Train
-2.17191	-2.17191	Train		-33.9797	-33.9797	Train
-18.2904	-18.2904	Train		-33.4173	-33.4173	Train
-17.5904	-17.5904	Train		-38.7342	-38.7342	Train
-17.5904	-17.5904	Train		-22.0274	-22.0274	Train
-0.787105	-0.787105	Train		-26.8671	-26.8671	Train
-3.17748	-3.17748	Train		-31.4717	-31.4717	Train
-1.57666	-1.57666	Train		-22.7108	-22.7108	Train
5.89209	5.89209	Train		-31.1289	-31.1289	Train
-2.06377	-2.06377	Train		-33.285	-33.285	Train
-2.15627	-2.15627	Train		-14.3768	-14.3768	Train
-0.168722	-0.168722	Train		-26.7143	-26.7143	Train
0.175102	0.175102	Train		-38.1534	-38.1534	Train
-12.6501	-12.6501	Train		-6.19284	-6.19284	Train
-4.31858	-4.31858	Train		-39.7314	-39.7314	Train
-4.30481	-4.30481	Train		-33.8847	-33.8847	Train
-4.30485	-4.30485	Train		-25.1077	-25.1077	Train
1.34528	1.34528	Train		-11.0523	-11.0523	Train
-2.25255	-2.25255	Train		-15.6858	-15.6858	Train
-1.65854	-1.65854	Train		-32.0386	-32.0386	Train
-0.983604	-0.983604	Train		-25.4701	-25.4701	Train
-4.15589	-4.15589	Train		-34.395	-34.395	Train
-3.10736	-3.10736	Train		-32.2755	-32.2755	Train
2.4967	2.4967	Train		-11.0651	-11.0651	Train
3.79329	3.79329	Train		-18.6642	-18.6642	Train
-1.35704	-1.35704	Train		-3.76771	-3.76771	Train
-0.885543	-0.885543	Train		-28.9926	-28.9926	Train
0.12191	0.12191	Train		-22.2365	-22.2365	Train
6.87188	6.87188	Train		-17.41	-17.41	Train
5.75159	5.75159	Train		-4.03943	-4.03943	Train
-4.40101	-4.40101	Train		-17.8596	-17.8596	Train
6.87327	6.87327	Train		-39.8694	-39.8694	Train
-1.16418	-1.16418	Train		-17.9315	-17.9315	Train
-0.718942	-0.718942	Train		-12.3381	-12.3381	Train
4.69203	4.69203	Train		-31.9034	-31.9034	Train
-0.16875	-0.16875	Train		-29.0221	-29.0221	Train
6.39735	6.39735	Train		-28.282	-28.282	Train
6.22954	6.22954	Train		-34.4194	-34.4194	Train
3.75313	3.75313	Train		-21.9453	-21.9453	Train
1.3683	1.3683	Train		-18.1583	-18.1583	Train
-5.59202	-5.59202	Train		-30.5746	-30.5746	Train
0.781787	0.781787	Train		-7.52291	-7.52291	Train
-4.3908	-4.3908	Train		-22.5035	-22.5035	Train
-1.52975	-1.52975	Train		-32.0358	-32.0358	Train
1.99639	1.99639	Train		-40.7489	-40.7489	Train
-2.37553	-2.37553	Train		-25.3699	-25.3699	Train
-0.221909	-0.221909	Train		-19.2834	-19.2834	Train
1.30849	1.30849	Train		-24.3527	-24.3527	Train
1.24632	1.24632	Train		-7.09996	-7.09996	Train
0.153462	0.153462	Train		-25.2362	-25.2362	Train
2.08484	2.08484	Train		-27.5608	-27.5608	Train
0.78452	0.78452	Train		-25.6007	-25.6007	Train
-2.85169	-2.85169	Train		-21.5701	-21.5701	Train
-0.712208	-0.712208	Train		-13.3039	-13.3039	Train
6.79014	6.79014	Train		-32.9945	-32.9945	Train
1.05754	1.05754	Train		-24.3938	-24.3938	Train
0.475105	0.475105	Train		-33.9438	-33.9438	Train
6.26686	6.26686	Train		-27.7007	-27.7007	Train
-4.4137	-4.4137	Train		-25.2376	-25.2376	Train
-15.3571	-15.3571	Train		-8.96991	-8.96991	Train
-3.16114	-3.16114	Train		-17.992	-17.992	Train
-4.39135	-4.39135	Train		-21.4431	-21.4431	Train
-2.85045	-2.85045	Train		-13.0641	-13.0641	Train
-1.11916	-1.11916	Train		-11.4566	-11.4566	Train
0.308778	0.308778	Train		-20.9347	-20.9347	Train
-13.1424	-13.1424	Train		-20.6534	-20.6534	Train
-0.580338	-0.580338	Train		-14.2827	-14.2827	Train
6.19901	6.19901	Train		-13.6144	-13.6144	Train
1.03455	1.03455	Train		-9.96758	-9.96758	Train
-0.213362	-0.213362	Train		-8.67466	-8.67466	Train
0.0648814	0.0648814	Train		-38.6984	-38.6984	Train
0.12224	0.12224	Train		-43.0608	-43.0608	Train
-0.720505	-0.720505	Train		-32.9495	-32.9495	Train
-2.10222	-2.10222	Train		-28.9982	-28.9982	Train
3.83573	3.83573	Train		-35.7479	-35.7479	Train
5.60701	5.60701	Train		-15.9927	-15.9927	Train
-0.786673	-0.786673	Train		-23.5975	-23.5975	Train
-4.32486	-4.32486	Train		-31.0565	-31.0565	Train
-0.635397	-0.635397	Train		-8.19799	-8.19799	Train
0.901897	0.901897	Train		-19.0353	-19.0353	Train
-17.194	-17.194	Train		-43.9126	-43.9126	Train
0.783175	0.783175	Train		-28.3198	-28.3198	Train
0.964028	0.964028	Train		-29.9463	-29.9463	Train
0.451553	0.451553	Train		-20.2258	-20.2258	Train
4.27784	4.27784	Train		-32.891	-32.891	Train
0.156781	0.156781	Train		-42.475	-42.475	Train
6.04099	6.04099	Train		-5.64281	-5.64281	Train
-0.230718	-0.230718	Train		-33.8827	-33.8827	Train
4.76543	4.76543	Train		-30.4827	-30.4827	Train
-2.83672	-2.83672	Train		-25.7193	-25.7193	Train
-5.15918	-5.15918	Train		-21.1735	-21.1735	Train
6.54435	6.54435	Train		-14.5308	-14.5308	Train
0.986741	0.986741	Train		-24.4728	-24.4728	Train
-1.65421	-1.65421	Train		-32.0829	-32.0829	Train
0.142408	0.142408	Train		-5.79399	-5.79399	Train
-0.239018	-0.239018	Train		-13.5312	-13.5312	Train
-12.5288	-12.5288	Train		-15.5724	-15.5724	Train
0.0958871	0.0958871	Train		-27.4374	-27.4374	Train
5.59962	5.59962	Train		-27.8554	-27.8554	Train
2.52059	2.52059	Train		-16.2789	-16.2789	Train
-16.8463	-16.8463	Train		-15.1658	-15.1658	Train
-1.1237	-1.1237	Train		-36.5743	-36.5743	Train
0.970707	0.970707	Train		-37.4012	-37.4012	Train
-4.41222	-4.41222	Train		-16.442	-16.442	Train
-0.804406	-0.804406	Train		-28.1175	-28.1175	Train
-0.517039	-0.517039	Train		-31.4468	-31.4468	Train
-2.05612	-2.05612	Train		-5.47136	-5.47136	Train
-0.828734	-0.828734	Train		-22.318	-22.318	Train
-1.91226	-1.91226	Train		-18.8171	-18.8171	Train
6.26368	6.26368	Train		-9.75143	-9.75143	Train
1.2972	1.2972	Train		-32.1517	-32.1517	Train
-5.0515	-5.0515	Train		-38.7204	-38.7204	Train
0.225871	0.225871	Train		-18.8006	-18.8006	Train
0.176427	0.176427	Train		-22.8468	-22.8468	Train
-0.843197	-0.843197	Train		-30.1263	-30.1263	Train
-17.2483	-17.2483	Train		-18.6656	-18.6656	Train
-15.2873	-15.2873	Train		-25.6704	-25.6704	Train
-2.98657	-2.98657	Train		-30.2589	-30.2589	Train
-1.69756	-1.69756	Train		-28.1314	-28.1314	Train
0.979917	0.979917	Train		-35.2084	-35.2084	Train
0.162643	0.162643	Train		-20.1267	-20.1267	Train
6.54336	6.54336	Train		-39.2942	-39.2942	Train
0.00228837	0.00228837	Train		-28.7314	-28.7314	Train
-15.3835	-15.3835	Train		-24.769	-24.769	Train
0.904772	0.904772	Train		-22.2894	-22.2894	Train
-2.4407	-2.4407	Train		-5.02937	-5.02937	Train
-12.6914	-12.6914	Train		-24.4499	-24.4499	Train
-1.92719	-1.92719	Train		-34.9938	-34.9938	Train
-2.1138	-2.1138	Train		-35.0342	-35.0342	Train
5.57505	5.57505	Train		-29.0297	-29.0297	Train
-0.67279	-0.67279	Train		-20.7398	-20.7398	Train
0.994925	0.994925	Train		-33.3105	-33.3105	Train
6.25995	6.25995	Train		-27.4592	-27.4592	Train
6.2714	6.2714	Train		-33.6177	-33.6177	Train
-5.00517	-5.00517	Train		-30.2306	-30.2306	Train
2.49376	2.49376	Train		-27.5317	-27.5317	Train
0.407052	0.407052	Train		-29.5014	-29.5014	Train
-1.63803	-1.63803	Train		-31.2397	-31.2397	Train
-0.776083	-0.776083	Train		-35.7365	-35.7365	Train
-1.1673	-1.1673	Train		-24.487	-24.487	Train
-1.98073	-1.98073	Train		-29.2144	-29.2144	Train
-2.84919	-2.84919	Train		-9.03703	-9.03703	Train
0.488576	0.488576	Train		-8.65528	-8.65528	Train
2.50792	2.50792	Train		-10.0951	-10.0951	Train
2.23181	2.23181	Train		-29.0843	-29.0843	Train
1.34838	1.34838	Train		-29.8442	-29.8442	Train
-4.40925	-4.40925	Train		-27.0675	-27.0675	Train
-1.00405	-1.00405	Train		-40.9658	-40.9658	Train
1.57262	1.57262	Train		-35.0384	-35.0384	Train
1.31563	1.31563	Train		-14.251	-14.251	Train
1.30597	1.30597	Train		-9.36295	-9.36295	Train
0.566954	0.566954	Train		-34.3006	-34.3006	Train
1.34066	1.34066	Train		-30.4267	-30.4267	Train
-1.66797	-1.66797	Train		-18.2234	-18.2234	Train
1.31826	1.31826	Train		-21.1927	-21.1927	Train
-0.858693	-0.858693	Train		-19.7344	-19.7344	Train
-4.41505	-4.41505	Train		-24.4968	-24.4968	Train
6.66804	6.66804	Train		-28.2405	-28.2405	Train
0.886619	0.886619	Train		-23.8591	-23.8591	Train
1.49201	1.49201	Train		-8.17458	-8.17458	Train
-17.4075	-17.4075	Train		-26.8345	-26.8345	Train
5.61162	5.61162	Train		-17.9488	-17.9488	Train
-4.4144	-4.4144	Train		-26.2899	-26.2899	Train
-1.32758	-1.32758	Train		-23.0031	-23.0031	Train
0.163125	0.163125	Train		-32.9156	-32.9156	Train
-4.32536	-4.32536	Train		-7.49336	-7.49336	Train
-0.71884	-0.71884	Train		-20.6994	-20.6994	Train
-3.23264	-3.23264	Train		-27.3213	-27.3213	Train
-12.668	-12.668	Train		-22.9048	-22.9048	Train
-9.35183	-9.35183	Train		-20.016	-20.016	Train
-16.6848	-16.6848	Train		-24.8106	-24.8106	Train
0.453635	0.453635	Train		-21.3794	-21.3794	Train
0.0978029	0.0978029	Train		-40.4307	-40.4307	Train
-0.785909	-0.785909	Train		-20.4282	-20.4282	Train
1.16906	1.16906	Train		-35.0541	-35.0541	Train
1.25118	1.25118	Train		-13.8772	-13.8772	Train
-17.605	-17.605	Train		-26.138	-26.138	Train
5.61142	5.61142	Train		-33.4191	-33.4191	Train
-3.18122	-3.18122	Train		-25.2185	-25.2185	Train
-0.729526	-0.729526	Train		-13.1523	-13.1523	Train
-2.88463	-2.88463	Train		-14.8571	-14.8571	Train
6.79231	6.79231	Train		-37.5597	-37.5597	Train
-0.0903024	-0.0903024	Train		-33.8369	-33.8369	Train
0.826062	0.826062	Train		-27.9098	-27.9098	Train
6.24238	6.24238	Train		-14.7554	-14.7554	Train
-4.39651	-4.39651	Train		-17.0598	-17.0598	Train
-1.80941	-1.80941	Train		-38.5511	-38.5511	Train
-2.90207	-2.90207	Train		-23.03	-23.03	Train
6.05364	6.05364	Train		-28.4821	-28.4821	Train
1.14924	1.14924	Train		-22.1694	-22.1694	Train
-0.733493	-0.733493	Train		-28.5965	-28.5965	Train
-4.89536	-4.89536	Train		-27.0692	-27.0692	Train
2.51119	2.51119	Train		-32.115	-32.115	Train
1.90436	1.90436	Train		-11.2879	-11.2879	Train
1.11415	1.11415	Train		-25.5833	-25.5833	Train
-2.20776	-2.20776	Train		-27.7033	-27.7033	Train
5.6466	5.6466	Train		-20.0707	-20.0707	Train
1.83995	1.83995	Train		-26.4321	-26.4321	Train
-3.34219	-3.34219	Train		-27.7265	-27.7265	Train
0.970336	0.970336	Train		-11.3004	-11.3004	Train
-1.3498	-1.3498	Train		-37.789	-37.789	Train
-0.640981	-0.640981	Train		-17.5418	-17.5418	Train
5.53942	5.53942	Train		-24.9206	-24.9206	Train
5.41434	5.41434	Train		-30.1803	-30.1803	Train
-0.144889	-0.144889	Train		-9.54671	-9.54671	Train
[truncated: 90,708 more rows]

## Sheet: Figure 4
Figure 4a
	GP (holdout test)	En (holdout test)	GP (all generated seqs)	En (all generated seqs)
Ab-14-H	0.47696	0.51165	-0.422665	0.685231
Ab-14-L	0.62965	0.688273	0.484065	0.526488
Figure 4b	Ab-14-H
mutational distance	n	gp mean	gp std	ensemble mean	ensemble std
1	93	0.816823	0.79455	1.13314	0.824604
2	1337	0.976268	0.674861	1.14286	0.648297
3	4485	1.1081	0.654367	1.18424	0.600131
4	5009	1.28712	0.67574	1.18628	0.595427
5	834	1.56571	0.847243	1.22101	0.688704
6	296	3.64092	0.712303	1.49893	0.554278
7	1316	4.10709	0.56519	1.39888	0.455074
8	2400	4.282	0.547545	1.33702	0.476214
9	2855	4.51627	0.529346	1.33815	0.457839
10	2304	4.6364	0.526409	1.33119	0.456771
11	418	4.68857	0.54444	1.32735	0.461032
12	53	3.81884	1.02147	1.02824	0.595259
13	131	3.75579	0.912546	0.946519	0.611883
14	148	3.59175	0.891659	0.832292	0.603707
15	152	3.56623	1.01172	0.980343	0.635983
16	124	3.51791	1.0463	0.983209	0.660336
17	71	3.4571	0.990351	0.918658	0.669909
18	33	3.69186	1.05145	1.15272	0.643339
	Ab-14-L
mutational distance	n	gp mean	gp std	ensemble mean	ensemble std
1	258	0.508487	0.469606	0.495578	0.465907
2	1784	0.574982	0.479641	0.50046	0.452866
3	3696	0.650237	0.496528	0.564311	0.442877
4	6287	0.792834	0.52396	0.563062	0.408187
5	4168	0.837661	0.577422	0.538041	0.39903
6	2097	0.675939	0.577054	0.517864	0.402049
7	2037	0.524982	0.441852	0.500742	0.378394
8	1748	0.488244	0.409792	0.495211	0.373883
9	932	0.703339	0.696165	0.545121	0.434114
10	675	1.62484	0.992057	0.597217	0.479336
11	1042	2.14619	0.763769	0.581425	0.465565
12	1095	2.35183	0.716775	0.554331	0.460261
13	1109	2.4239	0.728915	0.564469	0.466663
14	888	2.50641	0.711259	0.558297	0.449643
15	933	2.53043	0.675844	0.536965	0.44442
16	1447	2.4929	0.672256	0.563202	0.460549
17	1632	2.51805	0.68611	0.577906	0.435918
18	1090	2.62254	0.717106	0.594992	0.455369
19	1025	2.68256	0.686615	0.569838	0.437038
20	1063	2.73034	0.683524	0.549821	0.43809
21	1317	2.69682	0.690313	0.559303	0.452738
22	1168	2.70284	0.655384	0.545923	0.418825
23	741	2.75949	0.683023	0.554611	0.424609
24	341	2.81063	0.668165	0.521641	0.434048
25	86	2.80795	0.598814	0.485713	0.36683
26	18	2.91482	0.695578	0.569723	0.437092

## Sheet: S_Fig. 1
S. Fig.1a (Training)	S. Fig.1a (PSSM)	S. Fig.1a (GP)	S. Fig.1a (En)		S. Fig.1b (Training)	S. Fig.1b (PSSM)	S. Fig.1b (GP)	S. Fig.1b (En)
1.94913	0.776446	0.523465	0.126248		0.9108	0.652372	0.395684	0.873882
1.45602	0.600822	0.405478	-0.132668		1.48566	0.715406	0.488439	1.46382
2.84798	0.63636	0.485142	-0.151134		1.76411	0.155351	0.627792	1.50323
0.221334	0.144921	0.672227	-0.441091		1.63937	0.751684	2.20329	1.88852
1.78345	0.0560964	-0.0870405	-0.0518668		0.59568	0.962431	0.664601	1.37939
1.88869	0.719733	-0.0122352	-0.959223		0.780655	1.3236	0.995689	1.24077
1.94394	0.578427	-0.0620406	-0.108731		1.24595	1.2137	1.50084	1.97756
1.44041	0.751143	1.44949	0.987778		1.0473	0.560777	0.117736	0.919127
0.795907	0.652653	1.14861	0.176709		0.554387	0.71834	0.486403	2.41375
2.46881	0.745335	1.18936	0.783044		1.20302	1.15338	0.160612	1.67341
1.63445	0.138708	-0.0088731	-0.383212		0.946829	0.192147	0.740933	0.13433
2.03248	0.731245	-0.173294	-0.131296		1.48589	0.709551	1.36711	0.779189
0.619714	-0.190183	0.45221	-0.573115		0.296227	0.800659	1.11705	1.09775
1.30088	0.658696	0.746337	-0.421963		1.17215	0.555988	0.639697	2.02519
1.10015	0.237346	-0.0492781	-0.380363		1.46288	0.381835	0.383333	1.06394
1.26672	1.92249	0.485471	0.336712		0.2711	-0.200466	1.06333	1.08915
1.28974	0.667695	-0.180685	-0.475215		1.96863	0.736204	0.0792223	1.40243
1.19346	1.78088	1.01184	-0.400719		0.398088	1.14396	0.276087	0.995857
1.1909	-0.220373	0.926804	-0.337594		1.10281	1.36566	2.09728	0.506155
0.690013	0.130916	0.587228	-0.683565		1.50498	0.139955	0.387435	0.896695
2.42479	-0.424581	-0.742634	-0.0422314		0.241661	-0.386579	0.152212	1.58974
0.432218	0.17566	1.29444	-0.432482		0.40433	1.21828	-0.1473	2.0563
0.577581	0.0741139	0.456503	-0.648365		1.47916	-0.312918	0.941141	1.40535
1.07448	0.122051	1.958	-0.191601		-0.0962639	0.921859	-0.382968	1.68824
2.01142	0.109941	0.607209	-0.217576		1.01589	-0.223968	0.98266	0.79225
1.18715	-0.3	0.00254763	-0.61352		1.43134	-0.430911	0.513722	0.589745
1.67081	0.951482	-0.0126374	-0.651499		0.0325716	0.470067	0.113823	0.841887
1.80659	0.642487	0.295539	0.0877442		0.894781	0.347155	0.935527	0.828966
1.32422	1.22467	1.048	-0.266065		1.30523	0.0990888	1.0881	2.3256
2.33908	1.1608	-0.0447179	-1.03671		1.45923	0.0866242	0.851363	0.606264
0.541616	0.114393	0.905643	-0.059153		1.52297	-0.129189	-0.39649	1.85704
3.328	-0.0116635	0.390959	-0.739207		-0.25694	0.669019	0.884747	2.1418
1.68488	0.130049	0.349023	-0.392778		1.83266	-0.650604	0.61345	2.20712
1.48733	1.35129	0.516909	-0.242393		0.413102	-0.0586147	0.966198	0.900754
1.6719	1.03468	0.707326	-0.0977465		0.891472	-0.0556001	0.171909	0.553706
2.49567	0.708647	0.596454	-0.162086		0.56339	0.224481	-0.0398657	1.22488
2.61598	0.505095	0.818764	-0.589249		1.81881	0.139403	1.07473	2.23835
2.29288	0.297537	0.817445	0.244735		1.71785	0.236424	0.449687	1.18204
1.32714	0.691235	0.663113	-0.343245		1.61578	-0.00933532	0.401693	0.152944
3.0164	0.892845	1.48158	0.24153		2.24504	0.047	2.76243	0.75138
0.95131	-0.00936134	0.183604	0.0606244		2.55566	0.297418	0.382045	2.10942
0.925	0.828007	0.211099	-0.522904		0.833312	0.483551	0.675663	1.84777
1.38472	0.507089	0.84555	0.0967299		1.93747	0.954701	-0.111659	0.791744
0.229625	0.832991	0.197338	-0.638078		1.29365	0.96194	0.161447	2.47726
1.88416	1.3606	0.697028	-0.0803212		0.792994	0.194302	0.276221	2.77814
2.39784	0.447113	0.234221	-0.630716		1.75049	1.20551	0.538536	0.783224
1.57747	0.65065	0.472736	0.939165		1.30318	0.24167	0.975942	1.52846
0.539849	1.2508	0.345368	-0.316365		-0.239755	0.0314276	0.365587	1.4287
1.99484	1.61008	0.0895466	0.148223		1.92123	0.86075	1.21608	1.19093
2.20096	0.161465	0.70132	-0.393552		1.09956	1.08359	0.723618	1.80631
1.7227	0.666065	1.45061	-0.16281		0.996514	0.754079	0.270615	1.37986
2.14004	0.303498	0.333406	-0.221553		0.134586	1.24662	1.4221	1.3807
1.69732	1.93759	0.739408	-0.497186		0.787494	0.551265	0.818838	1.21641
0.912425	0.4148	0.427961	-0.5849		1.09939	0.435485	0.604389	1.62962
0.608186	-0.152873	0.0260995	-0.260165		-0.0311638	-0.119905	0.435842	0.614571
3.13306	0.271618	0.58542	-0.177207		2.2242	0.34715	0.205904	2.88121
0.0270732	1.32663	0.210344	-0.865169		1.87821	0.124252	0.166982	0.751514
1.84621	-0.0929563	1.49088	-0.453493		0.967865	0.0070057	0.195048	1.83202
0.662013	1.30223	1.04738	-0.121171		1.01579	-0.709492	0.164563	1.05302
2.37046	1.04728	-0.232478	-0.291496		2.06139	0.0781323	-0.137014	1.12046
1.16392	1.4897	0.0811573	-0.683058		1.03732	0.69216	0.785016	1.00294
1.40871	1.24223	1.06887	-0.722716		0.428478	-0.284008	-0.286506	0.724543
1.97729	0.607255	1.58531	-0.455643		0.775668	1.70166	-0.258211	0.881366
2.64493	1.25304	0.640283	-0.0428955		1.12098	-0.108121	1.08791	1.14396
1.463	0.350296	0.553144	0.763121		-0.170723	0.0898785	0.726862	0.990661
1.16251	0.146409	0.195291	-0.512542		1.72368	0.304612	0.0134161	1.04172
1.0161	-0.0462676	0.363903	-0.00618904		1.07662	-0.366283	0.423512	0.486352
4.45936	1.75072	0.511299	-0.561725		0.820709	1.15218	1.27477	2.43745
2.13218	0.597456	1.36963	-0.214228		1.18293	0.184748	0.425639	1.10118
1.34725	1.33171	0.550983	-0.19915		1.30452	-0.328419	0.180896	1.48205
0.980061	0.0186668	1.7268	0.240787		2.63334	-0.183717	0.254524	0.995053
4.40944	0.648306	0.363086	0.0679326		0.300832	0.621969	-0.107176	0.579035
0.966588	-0.440885	0.602347	0.100565		1.60133	0.132954	0.77611	1.95947
2.77505	1.08503	1.04463	-0.175985		2.75831	0.862814	1.14937	2.09428
2.82063	0.119638	0.620183	0.00121601		1.364	-0.154582	0.423416	0.829862
1.25095	0.205691	0.820752	-0.605065		0.555204	-0.256213	-0.102488	1.82971
3.2549	0.436877	1.09092	-0.32392		0.653813	2.05762	0.849339	0.778658
1.19579	1.32994	0.677423	-0.178924		0.150988	2.41449	0.0796468	0.966149
0.343776	0.135286	0.97993	0.0263889		0.936401	1.41841	-0.040841	2.64382
2.06254	0.188209	-0.119982	-0.447777		1.86777	1.56318	0.964715	1.18031
2.17779	0.552573	-0.200076	-0.568174		0.135141	1.43631	1.34509	-0.130198
1.27239	1.29413	1.28788	0.432535		1.46951	1.82763	0.524441	1.22592
3.21634	1.25369	1.38002	-0.308308		1.96728	1.41	0.974645	0.409911
1.23156	-0.0280105	2.28007	-0.619076		1.99298	2.75507	0.694654	2.48504
0.775641	0.856203	0.316076	-0.0907008		0.344071	1.7364	1.29893	1.20329
1.67945	0.221014	0.385713	-0.0712576		0.974226	2.37117	0.0290045	1.23046
1.64505	0.854809	0.191584	-1.4753		1.3367	1.84172	1.29353	0.246122
1.52076	0.242085	0.516326	-0.28644		1.96446	0.466398	0.331757	0.55402
1.73791	0.552619	0.132912	-0.22592		1.45523	0.948034	0.218582	0.544182
1.57567	0.139591	0.924945	-0.567668		1.68104	0.628823	0.021883	2.91597
2.34933	0.726761	-0.130302	-0.336948		0.884391	1.33554	0.633155	1.5806
1.6169	0.62876	1.26506	-0.492816		-0.164313	1.15697	0.292893	0.688645
1.7185	-0.444925	-0.297901	0.587717		0.677297	3.17331	0.506271	0.586286
1.08487	0.645155	1.14174	-0.157535		2.33943	2.7818	0.829167	1.67688
1.55068	0.14418	0.386891	0.410347		0.714326	2.1504	-0.377752	1.66087
0.351829	-0.00525447	1.5372	0.00824297		3.11637	2.22729	0.310818	0.495544
0.298498	0.928834	0.350704	-0.590881		0.625594	1.89393	0.540893	2.43984
1.28257	0.356909	0.469544	0.829867		0.461912	1.39071	0.165504	3.1894
1.44698	1.37604	-0.0936642	-0.605766		1.486	2.22623	0.981307	1.38213
1.12705	0.744341	0.558557	-0.478555		1.30064	2.26771	0.621346	1.57124
1.32143	0.837393	0.377543	0.207063		1.11959	1.66862	0.52298	0.679478
2.93633	1.21607	0.231727	-0.965942		0.572444	1.89473	0.742872	1.59428
1.32965	0.163357	-0.128488	-0.242548		1.22381	0.987701	-0.287623	0.570259
2.54724	0.223212	0.806321	0.426903		1.37277	1.19105	0.349548	1.30281
1.54292	1.48418	0.821936	0.208517		0.507967	0.437159	0.35615	1.95161
1.31964	0.5124	0.0767808	-0.530377		0.588847	1.11331	0.348963	1.58311
1.32522	0.677276	0.64679	-0.63489		0.0272035	1.0926	0.276448	1.53826
0.186713	0.937668	1.3841	-0.755577		1.30759	0.857026	-0.226628	0.232976
3.18209	0.204947	0.814672	-0.105121		0.861233	0.338565	0.641331	0.785066
0.873048	0.90655	-0.0904664	-0.687979		0.981489	0.446395	0.192669	-0.0369813
1.37916	1.58896	1.4472	-0.577725		1.99675	0.445624	0.432462	1.6378
1.54085	0.596496	0.87948	-0.258454		1.25272	0.766358	0.807983	1.72737
3.52422	0.214128	0.642451	-0.244811		1.05915	1.84695	-0.0861932	2.00573
0.985795	0.377261	0.0376465	-0.0498497		0.938338	1.43362	0.532975	1.51881
1.79315	0.11366	2.40482	-0.0599966		0.774668	1.15265	0.531101	0.836198
3.69657	1.41953	0.594254	-0.0968786		0.76158	1.33949	-0.017313	2.15975
1.26874	1.79795	0.355086	0.26155		0.785843	1.27711	0.123597	1.61187
1.3903	0.303446	0.18162	-0.414918		1.29353	1.51038	0.751973	1.48509
1.84761	0.123588	1.15291	-0.211073		1.1739	2.82895	0.364363	0.873996
1.15813	1.11573	0.595004	-0.912395		2.03861	1.89435	1.40035	0.670439
3.01413	1.46242	0.898219	-0.571874		1.42895	3.27648	0.498625	0.292147
2.23955	0.833327	0.17223	-0.548163		0.74295	2.16296	0.810421	1.91629
1.68152	1.36824	0.906533	-0.343554		0.783185	2.84136	-0.0460045	1.37513
2.93574	0.412628	1.61169	-0.265992		1.83889	2.12069	0.56996	0.924184
2.52321	0.298872	0.933681	0.0270279		1.72666	2.75572	1.22834	0.735788
1.12945	0.702208	0.587114	-1.20231		2.06849	3.09104	-0.45896	1.73582
1.86274	1.16403	0.434807	-0.545554		-0.339789	2.37439	0.225194	1.83225
1.68051	0.639959	1.26627	-0.0760041		1.7452	2.44701	1.40936	1.58683
1.61646	1.0336	0.926823	0.364762		0.991936	0.731259	0.687288	2.06798
2.16629	1.78086	0.276666	-0.234377		0.758329	0.331818	0.692812	2.23528
2.15336	-0.0155503	0.797706	0.15738		2.24684	0.880415	0.49629	2.03148
4.37923	0.546779	0.721891	-2.18024		1.30857	0.918981	-0.331116	1.5995
1.32518	0.658207	1.16986	-0.582272		0.986083	0.0534972	-0.489767	0.736324
1.71817	0.429501	-0.235979	-0.780595		-0.170902	1.54839	-0.0517901	1.19841
1.30893	-0.367715	0.324719	-0.395824		0.864256	2.34892	0.658453	1.26471
1.61999	1.71939	-0.00676834	-0.0107316		2.89181	0.866615	0.681894	1.97856
1.06545	0.719333	1.22401	0.0772876		0.639736	1.75042	-0.090362	1.04175
3.41152	0.39894	1.76246	0.679843		0.949177	0.742334	0.465829	1.30386
3.23932	1.07989	0.663995	-0.103063		0.902346	0.733073	0.657961	0.891957
2.97803	2.068	0.308356	0.25197		1.15946	1.49093	-0.0146497	2.21789
1.10324	0.856414	0.019256	-0.125161		1.34632	0.630258	0.443652	1.41394
1.54755	0.905801	1.10442	0.0788503		1.43784	0.424533	0.27804	1.43532
2.84767	1.60039	2.20839	-0.243773		-0.630448	0.707976	0.574984	0.422635
1.67575	0.79911	1.78434	-0.667156		0.919418	1.01968	0.376111	1.68287
3.0686	2.11951	0.789983	0.472856		0.0169915	2.26201	0.110054	0.0552819
2.41719	2.19441	0.547815	-0.0625063		0.919816	2.15148	0.687986	1.1475
1.82922	1.55645	2.23398	-0.359169		1.2401	2.80172	-0.362416	2.07993
1.9455	1.05699	0.263144	-0.0399086		1.29185	0.836191	0.437728	0.977333
3.19638	0.0702026	1.55399	-0.482468		1.95059	1.53414	-0.459714	0.894154
0.594666	0.348774	0.723726	-0.0825905		2.32796	0.913479	0.177237	1.09273
3.31951	0.78261	1.56514	-0.321517		0.666978	1.57298	-0.238538	2.41143
1.0519	0.395251	0.097436	-0.329212		-0.215784	1.68674	0.488606	0.997502
0.647553	1.07153	0.918562	0.250041		0.681685	0.559799	0.883666	0.879357
0.519423	-0.276496	-0.203808	-0.179328		1.43826	1.06708	-0.0705644	1.60372
2.44318	1.05463	0.54112	-0.700219		1.33076	1.24518	0.501209	1.47981
2.79824	1.69049	0.64694	-2.17669		0.676722	2.27689	0.678671	0.0155867
2.52438	-0.38576	-0.520098	-1.13483		0.962225	2.21988	0.33189	0.634555
2.04209	-0.0839617	1.21349	-0.879966		1.10388	0.423094	0.444606	1.04903
4.93678	0.32823	0.818179	-0.0833063		0.791168	2.73073	0.222445	0.95676
2.96735	0.364517	0.365153	-0.273128		1.07628	1.97555	0.557921	1.04097
2.66445	0.540683	1.4978	-0.481704		1.17531	1.31173	-0.318851	1.8251
1.44993	0.882844	1.03564	-0.631411		0.732903	2.45251	0.18401	2.07458
1.16608	0.613628	0.585521	-0.559874		0.694965	1.09005	-0.611611	2.18429
1.09906	-0.040968	0.720847	-0.171802		1.01496	2.63978	0.218123	1.19765
1.086	-0.427846	0.445824	0.0980148		1.45766	1.86176	-0.0294368	1.78382
2.43126	1.60593	0.0243206	0.0667992		1.24936	0.811501	0.125936	0.930038
0.775763	0.235346	0.559714	0.192032		1.97962	1.94867	0.636607	0.674062
3.25478	0.630055	0.614451	-0.14778		1.92879	1.20867	-0.320596	0.868013
1.51173	1.02266	0.0680115	0.487793		0.854352	1.64287	0.438438	1.62098
2.25647	0.494164	0.799792	0.0227111		2.76414	1.32099	0.658931	1.54341
0.0229841	0.635337	-0.0601858	-1.00502		1.30352	0.616481	0.816807	-0.0786205
3.5492	0.881804	0.186986	-0.456866		0.733571	1.37233	0.115416	1.2734
1.45356	0.450277	0.303393	-0.136167		1.44977	0.0253185	0.404245	0.729156
2.13822	0.8074	-0.108065	-0.290957		1.87668	1.06886	0.952674	2.58652
4.19625	2.63597	1.098	0.449883		1.51325	2.74835	-0.381898	1.84769
2.49749	1.48288	0.594125	0.176503		1.95691	2.26282	0.13883	1.80188
2.00119	0.980255	0.824695	0.027008		-0.0875427	2.18867	0.651462	1.73819
2.95709	1.53421	0.275649	-0.567004		1.90443	1.82855	0.51561	1.07515
3.16849	1.4044	0.0938417	-0.512607		1.71668	1.55478	0.29344	1.97466
1.90215	0.183496	0.35094	-0.23848		0.535187	0.993027	-0.217638	1.11598
0.575347	-0.349009	1.00583	-0.128843		-0.232604	1.5671	0.0771255	1.8582
2.84614	1.16022	1.3579	0.173537		-0.0284951	2.43469	-0.143304	0.44673
2.6618	0.0603281	0.192513	0.0442838		1.52562	2.17922	-0.240803	2.3804
-0.0556654	0.33867	0.0512972	-0.249507		2.18252	0.824759	-0.387907	1.4935
0.644113	0.061015	0.0463652	-0.513219		0.0628359	-0.0769732	-0.348634	1.94213
1.49441	0.125032	0.152437	-0.56178		-0.259821	1.55489	0.106943	1.28071
2.08175	-0.300658	0.894631	-0.527471		0.797366	0.0336106	0.747253	0.535479
1.79014	1.55447	0.232367	-0.610409		1.67636	1.44569	0.178625	1.54178
1.72659	0.952899	0.489045	0.00694037		0.896661	1.33318	0.600224	1.81764
2.69134	0.996247	1.12372	-0.604365		2.35413	1.03017	0.49035	0.744937
0.606021	1.79185	0.743038	-0.573605		0.544153	2.13008	-0.249508	0.659672
1.33379	-0.424887	0.679072	-0.576396		1.47267	0.216668	0.171812	1.50511
1.84974	1.40314	0.529834	-0.197393		0.618963	2.80581	0.324361	1.71246
1.24075	0.139286	0.765014	-0.852624		2.92944	2.23804	-0.20094	2.5701
0.935408	1.58077	-0.12121	-0.544074		0.252862	2.54784	0.545566	-0.101258
1.25913	0.241635	0.68715	0.255659		-0.0994433	1.1927	-0.321247	1.90602
2.16127	1.56834	0.202767	-0.524271		0.103169	3.90041	0.438032	2.28924
2.50953	1.18979	0.60956	-0.189465		1.17739	0.952856	0.75278	2.01517
2.16402	0.361676	-0.372572	-0.519605		0.527903	2.04145	0.596805	1.39247
3.25464	1.08174	-0.228775	-0.545496		0.290465	2.09843	0.160034	1.82171
2.81885	0.192188	-0.207966	-0.321425		0.737088	-0.946717	0.163068	1.26267
4.30141	0.25948	0.611989	-0.517378		1.77228	1.28477	0.337031	1.27418
2.48949	-0.0362898	0.10035	-0.585471		1.39499	2.08431	0.142757	0.837159
1.99861	1.28587	0.633646	-0.340251		0.567561	2.19726	0.649474	1.21426
1.40352	0.234371	0.39025	0.123275		0.365371	0.617139	0.544171	0.126959
2.68519	1.00637	1.51989	-0.170245		0.232337	1.28461	0.261497	1.84387
2.56404	0.835939	1.40828	0.322513		1.15971	0.871609	-0.388925	1.57289
0.81787	-0.00739676	0.284381	-0.457352		1.15911	2.75653	0.375633	0.879464
2.85157	1.30899	0.736416	-0.541598		0.97812	1.22494	0.104067	2.23893
1.99562	-0.732931	0.292025	-0.173688		1.72175	0.832703	0.248272	1.47118
0.745856	1.60766	1.82306	-0.0813138		1.422	1.98843	-0.0526743	0.871606
0.505498	0.727099	0.402037	-0.176652		1.47801	0.94812	-0.189957	2.10592
2.69469	2.25658	0.180031	-0.304182		1.1737	0.490785	0.663792	1.01429
1.52761	0.588906	1.32757	0.0308797		0.985155	1.96041	0.575379	1.20616
1.74291	0.881968	0.230492	-0.616434		1.4412	2.31128	-0.446108	0.881867
2.30561	0.256296	0.389246	-0.433493		1.11601	1.65645	1.24799	1.82513
1.51649	1.68769	-0.270606	0.100329		0.0596998	0.585689	-0.0257239	1.55907
0.656587	1.65117	0.15985	-0.418565		0.486132	1.45644	-0.112888	1.05063
2.59327	0.000270381	-0.0764038	-0.377043		1.28145	-0.260688	-0.45419	1.50123
1.28454	-0.0138443	1.07269	-0.675384		0.931872	0.444595	0.143642	1.76135
2.17721	1.209	0.36135	-0.587851		1.24019	0.652834	0.290347	0.814267
1.98079	0.798524	1.93711	-0.606604		0.455269	2.21087	-0.36473	1.83561
2.55762	-0.172815	0.792216	-0.28827		0.809075	1.78364	0.868198	1.6022
3.27374	0.937436	0.224296	-0.359528		0.911075	1.78588	-0.252507	1.185
2.44274	1.86907	0.0613879	-0.125739		1.49856	0.205923	-0.230311	0.764702
2.89113	0.78946	-0.258852	-0.912925		1.24092	1.40205	0.0900816	2.33262
2.02969	1.89807	0.74958	-0.592183		0.936408	2.14769	-0.330731	1.73215
1.52731	0.785242	0.569433	0.10041		0.812249	2.37227	0.103116	1.19075
1.66228	0.941748	1.04187	-0.178657		0.308279	1.27672	1.09332	1.62517
2.67151	1.01446	1.44168	-0.430873		1.02682	2.07531	0.714724	1.78492
1.49144	0.930329	1.42214	-0.190515		1.26012	0.656822	0.188508	1.17167
0.089539	2.46917	0.379031	-0.62561		0.174815	-0.408952	0.0239817	1.49078
4.31182	1.96237	-0.326677	-0.982158		1.66004	1.30473	0.138346	0.686229
2.02993	0.343685	0.346497	1.49397		1.68818	1.60957	-0.0603982	1.4987
0.850835	0.949212	0.475583	-0.864097		0.452756	2.1146	1.05853	1.10483
1.64855	0.30208	0.811102	-0.187605		0.772032	1.40196	1.03317	1.88561
1.46529	0.251958	0.490354	-0.20328		1.02589	2.58517	-0.245435	1.00836
2.82079	0.702638	-0.390511	-0.00935348		1.4024	1.8742	-0.146902	2.38304
2.35157	1.14707	0.124049	-0.459531		0.444211	1.34631	-0.434428	0.516355
1.08187	2.23871	1.54483	-0.330016		1.48806	1.2592	-0.411962	0.755734
1.35314	1.12947	0.681531	-0.754725		1.13467	1.92039	0.903903	1.9581
1.09861	1.09385	0.95632	-0.163653		0.308339	0.461632	-0.0672425	0.718289
0.988543	1.24379	1.09142	-0.448236		1.43213	2.75609	-0.334701	0.894836
3.41679	0.577881	0.674503	-0.0314196		0.943185	-0.464826	1.35125	1.16457
1.99511	1.35688	0.549687	-0.0973396		0.303141	0.298363	-0.320013	1.67065
0.956571	0.923599	0.28536	-0.465107		1.15498	2.4262	0.302197	1.19688
3.23932	1.76528	-0.59561	1.23721		1.19039	2.06589	0.53369	1.77029
0.839843	1.65946	0.730262	-0.461605		1.0152	1.45384	0.165756	0.567115
0.566615	0.867541	0.408963	-0.515991		1.23141	1.55054	0.44573	2.15776
1.1937	1.26784	-0.251317	-0.3354		-0.174845	0.306468	0.738312	0.682998
0.84064	1.27133	0.270041	0.123588		0.930717	0.762026	0.782826	2.39636
0.751291	1.56471	-0.26686	0.300186		1.13603	1.48109	-0.0373921	1.04029
2.77319	1.57916	0.42028	-0.249828		0.456366	1.76825	0.771435	0.953769
1.24107	1.62618	0.833319	-0.343018		1.5101	0.509137	-0.132692	1.32246
1.77837	1.46376	0.14681	0.3331		1.14195	0.348983	0.106546	0.636081
0.439407	1.60206	0.530258	-0.339706		1.4405	0.670658	0.726037	0.668528
1.05285	0.676565	0.763174	1.71154		2.03509	2.05677	0.694499	1.41919
1.93267	1.96047	0.0207167	-0.3339		3.86838	1.94238	-0.200946	0.346528
2.56679	1.26594	0.882177	-0.247766		2.59617	0.21293	1.73652	1.67316
2.34997	0.910856	0.59326	-0.759441		2.37046	0.121139	-0.0408177	1.18848
2.07132	1.37158	1.83544	-0.266428		0.0892233	0.366464	0.972964	1.47757
2.05924	1.41524	1.12291	-0.535793		1.66421	1.68003	-0.332266	1.89092
1.69763	1.87598	0.646344	-0.70528		1.40498	1.9543	0.471988	1.39809
2.95168	0.641307	0.0875546	-0.331623		1.02742	0.488638	-0.118688	2.25733
2.35203	0.433171	0.448479	-0.404284		0.567991	-0.104673	0.755563	0.882191
2.69805	0.175862	0.741071	-0.467899		1.57532	2.28017	-0.248222	0.976772
1.11313	1.60916	-0.561842	-0.228544		0.777262	2.12391	-0.297455	0.980827
1.64319	1.48082	-0.496285	-0.0417831		0.402696	0.475488	0.59289	1.76678
2.32962	2.53941	1.25414	0.0951667		0.889651	1.62113	0.263638	0.73496
0.671653	0.19076	2.15741	-0.889821		2.83096	1.26088	-0.0256498	0.913426
0.963777	0.645997	-0.360324	-0.415435		2.11442	2.17004	0.384842	1.64965
1.65694	1.70003	1.13702	0.300494		2.73736	2.21743	0.0418674	2.1307
1.73164	0.765485	0.27276	0.134656		0.10433	1.61967	1.13324	1.4086
0.440664	1.16473	-0.170024	0.0342857		1.29279	1.89533	0.515664	1.80002
2.65278	0.926832	0.298202	-0.647284		2.22295	1.1713	1.03314	1.33901
2.00305	1.06257	-0.104395	0.749184		0.614475	-0.0283711	1.25192	1.31897
2.47019	1.20072	0.413663	-0.42112		2.1624	1.37032	-0.207757	1.8718
2.43027	2.03006	1.35686	-1.33247		1.31928	2.94353	0.639224	0.753696
1.20753	0.730136	0.00894616	0.0132557		1.45252	2.4371	-0.0651637	2.34028
2.4368	2.05677	0.986954	0.529102		1.1543	2.03666	-0.566009	0.164123
2.42312	0.938503	0.112349	-0.229395		0.653923	1.64271	0.96679	1.72078
0.427347	0.259222	1.40883	0.740865		0.92247	0.792414	0.586772	0.867181
2.71862	1.83395	1.37494	-0.624305		1.21097	1.2541	0.516175	1.76259
1.74764	1.99093	-0.58754	-0.400282		0.637617	0.174893	0.178495	1.46049
1.68798	1.70663	0.546214	-0.129525		1.05029	1.62215	0.664188	0.590814
1.90742	1.76724	0.311169	-0.410258		1.88912	2.12242	0.0159212	2.83861
2.19951	0.244601	0.865149	0.0939501		2.44446	1.63885	0.0678897	1.89816
1.50158	2.39585	0.37077	-0.49425		1.93128	2.88591	0.815652	-0.0369452
1.18286	1.89061	-0.126731	-0.463568		-0.190309	0.703687	1.27566	1.13451
2.26099	0.511071	-0.298168	-0.309049		0.329338	1.91166	0.081636	2.10035
3.9836	0.0431501	0.98127	-0.262033		1.18985	2.28063	0.0136464	1.78065
1.87779	0.093846	-0.520983	0.188255		0.71487	0.997485	1.13234	1.29695
1.13967	2.75662	0.72522	-0.0606636		0.906128	1.00992	-0.0665845	1.19126
3.29079	1.93203	0.0440066	-0.561729		1.33427	2.36016	-0.471866	1.73076
1.54352	0.5438	1.02649	-0.0133688		2.07462	1.5269	-0.0626122	1.83642
1.28418	0.98315	1.00363	-0.259448		2.06726	0.735257	1.15252	2.45313
2.26122	2.76563	0.0521295	-0.684774		0.497135	1.37465	0.0825311	0.138609
1.88614	0.346416	1.65197	-0.153022		-0.195715	2.50043	0.506357	1.45627
0.608282	-0.255331	-0.255661	-0.852628		0.673728	0.58121	-0.253234	1.31195
1.25358	1.76806	0.609709	-0.737775		2.75235	1.33944	0.269651	1.75388
1.72215	1.01199	1.00151	-0.411033		1.06917	1.80691	0.799978	1.28442
0.511246	1.25933	-0.232647	-0.402443		1.81147	0.319481	-0.431497	1.69814
3.07922	0.60818	0.999469	0.228379		2.39301	2.72893	-0.292766	0.697399
0.0644881	1.92691	-0.241979	-0.801057		3.2408	0.871103	0.159257	1.5642
1.57791	0.456275	0.759679	-0.365285		1.41793	1.30989	-0.0746133	1.02631
1.33243	0.553103	-0.12439	0.322953		2.20268	0.0529765	-0.193141	1.97634
2.38279	1.47132	0.847824	-0.062799		1.22445	1.82047	-0.234018	1.11892
1.27049	0.0501652	-0.0825108	-0.040639		1.34782	1.72317	1.05034	1.05718
1.4308	0.502106	1.10257	-0.588232		1.28764	1.92543	0.74819	2.59698
2.84019	1.83035	0.907254	-0.0256663		1.45829	1.24858	0.915741	1.61328
2.05346	0.615447	0.874717	0.06773		1.80198	2.3456	0.390584	1.79448
1.52186	1.82333	1.42841	0.365566		1.40896	2.05867	0.068175	0.419856
2.10334	1.51545	0.0584302	0.228128		1.82667	2.0317	1.02547	1.87632
2.52539	1.52979	0.43937	-0.0027803		1.28382	0.811415	0.780466	2.39906
1.75242	0.352181	0.48403	-0.0803658		1.05536	0.981419	1.14338	3.13283
4.62932	2.10962	0.646268	-0.377647		1.10115	2.27535	0.450242	1.22085
0.696655	1.49692	0.681368	-0.124659		1.70983	1.60805	0.19392	0.554977
2.77837	1.80291	-0.468488	0.294369		1.58131	1.31254	0.0122377	1.95416
0.818039	1.15334	0.322682	-0.00361059		0.861747	1.66513	0.726496	0.853501
1.93092	1.09711	0.799869	-0.822913		2.06989	1.32299	0.436135	1.45159
1.73743	1.73691	-0.369458	-0.594142		0.0532048	1.19869	0.0118414	0.977257
2.0559	1.25134	0.957461	-0.338623		2.00508	0.697184	1.80251	1.65018
1.70705	1.52561	0.192681	-0.487298		1.04012	2.40292	0.0916553	0.987226
1.13701	1.61112	1.23628	-0.0724211		0.698434	1.12699	-0.0974482	1.14548
2.34011	1.85068	0.737567	-0.49258		1.99589	2.6453	-0.468436	1.82055
2.23625	1.72422	0.740205	-0.471665		1.58039	0.423319	0.426838	0.378405
0.470831	0.21433	1.5199	-0.617081		0.341967	-0.0853803	1.70972	0.983145
2.93907	2.21339	0.92169	0.346824		0.676342	2.11758	0.180161	1.70479
3.37563	1.42933	0.820613	0.585752		1.04116	0.542523	0.106441	0.694103
1.97178	1.79981	0.561499	0.399566		-0.0230769	0.805466	-0.615651	1.75803
2.02007	1.953	1.50765	-0.93554		0.771262	1.22724	0.25434	0.904973
2.70275	1.15577	1.86961	0.134279		1.99061	0.835712	0.681962	1.40649
2.18252	1.79337	0.205131	-0.106037		-0.419255	0.940046	0.517562	0.904385
0.425653	-0.108702	1.36076	-0.470832		-0.192425	1.60682	-0.264829	1.61461
2.88394	0.477339	0.163346	0.358218		0.835914	0.565614	0.187044	1.41633
0.54318	1.10941	1.06109	-0.299197		1.77446	-0.0252758	0.900302	0.846147
1.09013	1.14922	1.03437	0.123467		1.04412	1.76491	0.0801402	0.290041
1.2743	1.37227	0.295332	-0.0556298		0.587001	1.46482	0.249334	1.00402
2.07531	1.16349	-0.329428	0.564694		1.25045	2.29997	1.3871	1.80586
2.24234	0.8969	0.422986	-0.280177		2.13583	1.88711	0.202709	1.52683
0.734638	-0.0746888	0.180271	-0.572888		1.84954	1.74011	1.32445	1.85764
0.876208	2.68955	0.34139	-0.44836		0.0978467	1.27079	0.702611	0.998992
2.91576	0.490291	0.641771	-0.320816		1.16555	0.949188	-0.429659	0.484471
2.00627	1.37882	0.106002	-0.226284		1.59181	1.75668	0.473421	1.70764
2.75916	1.84407	1.42633	-0.273148		0.318056	0.597547	-0.221927	1.38152
2.64664	1.49335	0.231367	-0.953831		1.17079	2.0906	0.219839	2.239
1.84242	1.41538	0.952863	-0.277973		1.07088	1.95315	0.620404	1.09153
2.59966	1.49954	1.03838	-0.574966		0.469485	0.399329	-0.765121	0.764598
4.36665	2.0044	0.731727	-0.291303		1.69713	1.31383	0.830943	1.71659
0.943831	0.873163	0.230157	-0.279807		1.69004	0.748723	-0.227125	1.49005
2.76455	0.087905	1.17942	2.15353		0.937655	1.36243	-0.36109	2.30649
0.957487	0.756842	0.460245	-0.719059		1.24113	1.60915	-0.0792572	1.17093
2.73289	1.2016	0.800459	-0.153736		1.24164	3.17609	0.00289915	0.910242
2.95859	0.630661	1.39418	0.227295		1.80882	1.04583	-0.405492	2.03452
3.16754	1.95514	0.0151192	-0.151042		1.32618	2.23502	-0.0364771	1.19036
1.40291	0.582243	0.843166	-0.384679		1.59089	1.91202	-0.578746	0.583811
4.22951	1.32219	-0.521797	0.394677		2.39897	1.50058	0.411487	-0.0871182
3.68064	2.53274	0.553548	-0.414307		0.178076	0.418756	0.15182	0.857844
4.09135	1.4061	0.16547	-0.26767		2.61546	1.08205	0.555589	1.8467
1.73273	1.242	0.140085	-0.207574		0.979055	1.8511	0.427085	1.22283
2.3521	0.66272	0.0663962	-0.105136		0.704772	2.87285	-0.103512	1.26853
1.98039	1.77421	-0.0580607	0.375474		1.62047	1.39589	0.0950818	1.47052
0.724439	1.33391	1.01726	-0.113722		1.372	1.06446	-0.176497	0.601955
0.248443	1.34078	1.35713	-0.389041		2.55649	1.20471	-0.382431	1.87647
2.33354	0.934426	1.32136	-0.140833		1.12214	0.805062	-0.263297	1.0221
1.68334	1.20223	-0.131551	-0.355821		3.04907	2.5175	-0.238606	1.69794
3.98034	1.56176	0.0383247	0.078902		0.762191	2.10805	-0.0817239	1.75029
3.80309	1.06141	0.223144	-1.04783		1.00964	2.33322	0.234113	1.72505
3.63792	1.48877	-0.355372	-0.551323		2.76261	0.863074	0.848423	1.6928
0.694767	1.51805	1.21789	-0.896707		0.0277172	2.26372	0.652475	-0.288739
4.07897	1.2717	0.220262	-0.634343		2.12046	0.25846	1.21194	1.34247
-0.0576203	0.994092	0.19054	-0.91572		2.32143	2.63378	-0.465269	0.948439
2.07566	0.482675	-0.3953	0.382482		2.39978	0.818166	0.480793	1.47788
2.20286	3.31759	0.143601	-0.356114		2.65891	1.95503	0.412449	1.70596
1.85723	1.64189	0.587571	-0.732485		0.866274	1.3708	0.541893	1.36045
1.91514	0.903931	-0.192679	0.288854		-0.0886173	1.01711	0.532285	0.932298
2.33858	1.61904	0.13846	-0.547647		2.19073	1.41766	0.611039	1.38608
3.04398	2.18711	0.462902	0.0210597		0.873505	1.2177	0.899187	1.28673
1.02743	0.513486	1.19237	-0.313661		1.39995	1.43269	0.611705	1.22092
4.26939	1.36789	1.32984	-0.106084		0.959591	1.59627	-0.238298	1.00289
0.475605	1.28888	0.975629	0.177537		1.28	1.68709	0.836429	1.09685
3.05362	1.05478	0.0733844	-0.617149		-0.0714073	2.85297	0.114996	1.23199
2.46043	1.47747	0.479621	-0.383201		1.35441	2.21406	0.431079	1.32004
1.76085	1.76845	0.857202	-0.521381		1.79038	2.33992	0.548724	1.07809
3.5544	2.62976	1.35417	-0.454513		1.05379	1.29788	0.636044	1.29622
1.28083	1.43599	0.0311095	0.335828		2.1142	0.642952	0.705077	0.762029
0.548478	0.100792	0.674721	-0.0566507		2.00146	1.13231	-0.473379	2.12083
4.50082	1.72612	0.396195	-0.220555		0.881419	1.51822	1.33436	1.15311
3.59555	-0.765548	0.154114	-0.249721		1.45564	1.24444	0.106233	0.287089
2.74122	1.60971	0.36509	-0.379235		0.824015	1.77403	-0.280192	1.41317
1.56785	1.80489	0.18521	-0.52065		1.22306	1.63993	-0.0335571	1.38891
2.93967	1.76871	0.231936	-0.138816		0.0780473	0.882001	0.799912	1.90374
1.72617	2.1183	1.08809	-0.554734		2.60256	0.509136	-0.49482	0.33068
1.96285	0.550235	0.385447	-0.369237		1.39322	-0.179097	-0.434731	0.720437
0.781022	1.35896	0.984418	-1.01899		0.989556	0.638029	-0.503254	1.08227
2.8782	1.34381	0.137614	-0.310685		1.32603	2.49196	-0.162738	1.51305
1.99758	0.940999	0.742698	-0.129838		0.206925	0.414536	0.807394	2.61123
2.08319	1.61908	0.229157	-0.376009		1.99754	1.45679	0.907479	0.857685
3.19768	2.39378	0.981198	-0.53861		1.94237	1.58001	0.737443	1.27528
1.42471	-0.565255	-0.422742	-0.0425328		1.66876	0.95926	1.24395	2.56139
1.39494	1.50099	-0.0229384	0.512218		0.802378	-0.318387	1.19053	0.0558619
1.48359	0.64075	-0.00763948	-0.491494		0.684106	1.79903	-0.00275791	1.09065
1.21226	1.2043	0.306397	0.00307016		0.792178	1.27252	0.0623174	0.816173
1.68551	1.88106	0.935706	-0.163164		1.27842	0.546598	-0.332783	0.130454
1.53219	-0.00597787	1.07971	-0.629248		1.17651	0.634432	0.445035	1.81718
1.14947	1.94165	0.421638	0.0762747		2.64317	-0.187635	-0.162428	0.972358
2.1323	1.84194	0.932404	-0.349898		0.539116	1.17315	0.783007	0.583116
2.33183	1.4217	0.816043	0.253906		2.22624	0.983049	0.511284	2.20507
1.91397	0.726182	0.643865	-0.497316		0.306957	2.19725	0.250521	0.65329
1.77769	0.0349202	1.80419	-0.204505		1.62082	1.73952	0.0974771	0.858046
2.30279	2.00901	1.40951	0.0412707		0.152232	3.05023	0.684296	1.018
1.40693	1.62447	0.918955	1.1969		1.08188	1.04971	-0.297214	1.01061
3.08903	2.21797	0.394273	-1.14308		2.30566	1.74649	0.0695082	1.3912
1.76924	1.53671	1.41579	-0.255977		1.67342	0.364242	-0.023766	1.04302
1.67911	1.2982	-0.415653	-0.275538		1.28996	1.35378	0.0589134	0.722238
1.66523	1.16273	2.21159	1.06689		2.65184	0.850881	0.988311	0.627813
1.24026	1.46899	0.885848	-0.255445		3.83217	-0.0723918	1.06023	1.23155
3.99549	0.0627966	0.186732	0.347287		2.53087	2.17354	0.645475	0.072075
2.14469	1.08216	-0.607366	0.160488		0.72118	1.70163	0.724782	1.7837
1.8706	0.24711	-0.0393264	-0.252171		0.907683	2.10587	-0.353162	1.33114
4.2874	1.20533	-0.0130226	-0.599275		0.540805	3.13366	-0.160213	1.73963
0.84623	-0.789566	0.688231	0.25179		1.8443	0.564262	0.608928	0.772601
1.30142	-0.701993	0.679309	-1.002		1.54734	1.53009	1.25179	2.23317
3.58235	0.28215	0.489576	0.0902263		1.35584	1.09024	-0.203596	1.6613
4.48581	0.0975265	0.0920609	-0.0678365		1.10681	0.747764	-0.438961	1.70021
3.95583	1.29527	1.2069	-0.70402		1.99738	0.667529	0.271058	1.39897
2.54572	0.821187	0.357137	-0.380603		0.848253	2.31288	0.883981	1.16364
0.852939	0.672488	-0.383348	0.280705		1.26877	1.99386	0.406352	1.95658
2.9995	2.31834	1.12888	0.104289		1.41627	0.282979	0.271329	1.12342
1.88093	1.42728	0.751976	0.348992		1.23708	1.19761	0.565391	0.306302
4.72588	1.0272	0.508705	-0.355311		0.900709	0.610372	-0.0457011	1.68018
0.911447	0.124509	0.156149	0.492495		2.04077	-0.459125	0.500254	1.5481
0.959807	2.08585	1.49643	-0.22222		1.33906	2.2605	-0.0801779	0.531565
1.02648	2.79839	0.0761585	-0.482763		1.56763	3.33601	1.6005	1.33126
3.56751	1.08285	1.05069	0.0460482		1.5929	0.663148	0.815936	-0.0414362
0.748914	1.16849	0.216701	-0.0855863		1.71846	1.37179	0.982744	0.899498
0.239145	1.17102	0.17614	-0.63779		0.561572	1.58643	0.474196	0.330583
0.565039	1.36768	0.470053	-1.09955		1.34076	0.307082	-0.0909649	2.10242
5.47392	1.67755	0.480721	-0.154801		1.35382	1.52103	0.439024	1.13288
1.47019	-0.175986	1.02034	0.137914		1.26187	1.60917	0.0428176	2.74579
1.87944	0.507407	-0.0907698	-0.12248		0.735401	0.625439	-0.257938	2.30855
1.58271	1.97434	1.72349	-0.56673		0.798616	1.49963	0.101374	1.35803
0.818194	1.64679	0.459718	-0.0162493		2.17101	2.41991	0.0492496	2.11945
1.34995	1.54382	0.733392	-0.337283		1.3917	1.01316	0.376582	1.32594
2.39267	1.699	0.160134	-0.524931		1.28814	1.57678	-0.0996317	0.773115
1.78083	0.172442	0.420365	-0.0512585		2.61171	0.886686	0.11011	1.22532
0.513188	0.174724	0.127217	0.156761		1.02134	2.07371	-0.136604	0.741605
1.35521	1.79705	-0.252046	-0.121868		1.88276	1.10641	0.503645	-0.0458133
2.19015	2.03237	0.526546	-0.344854		1.03174	2.23279	0.44122	0.43098
0.346617	0.898214	0.723404	0.024876		1.22549	2.29233	0.462131	2.14231
1.48233	1.09313	1.1567	-0.169477		2.46105	1.83119	0.331869	1.63312
2.98182	1.73553	-0.481002	-0.341123		0.828943	1.65943	-0.308203	2.09169
2.97244	0.760015	0.261779	-0.24955		1.78313	2.02654	0.28169	0.77484
2.10724	1.08007	0.00713932	-0.183849		1.14265	-0.0934515	0.265286	1.47022
2.53775	1.95611	0.147144	0.190054		2.57236	1.0839	-0.202364	1.20633
5.02173	0.785466	0.218203	-0.188645		2.60081	2.58474	-0.357518	0.806616
1.59481	1.62929	0.0763566	-0.190236		0.714212	2.02108	0.426086	1.63064
2.98364	0.483585	0.0783268	-1.0938		1.01843	1.55912	0.428681	2.4658
3.06181	2.6096	0.933921	1.00302		1.66922	1.83736	0.131627	2.45849
2.67691	1.73924	0.368766	-0.699545		0.78484	0.425641	-0.160045	1.64616
3.42438	1.81355	0.141613	-0.51986		2.32524	0.238746	0.149171	1.05296
1.05462	0.454185	0.222955	-0.278403		2.16415	2.08221	-0.446401	1.20569
0.365517	0.475989	0.398041	0.309022		1.46906	2.55421	0.443797	-0.188411
2.85297	1.77316	0.455978	-0.314287		2.16446	0.633038	1.14059	1.45547
2.74641	1.35838	0.761941	0.667092		1.02662	1.49987	0.479477	-0.168575
4.42929	2.38319	0.221594	-0.623007		1.0807	0.766729	0.643931	1.104
1.18158	1.18356	0.755983	-0.384535		0.916667	1.40786	0.395039	2.00542
4.34473	1.23146	0.335483	-0.291835		1.90563	0.0357299	1.5626	1.89693
0.62595	1.37691	0.349734	0.520887		0.74212	0.0136497	0.649518	1.20231
2.07258	1.93619	0.113796	-0.252132		1.45236	1.80518	1.0766	0.0254226
0.152627	2.5334	0.498659	-0.578658		0.900594	1.44384	0.962043	1.93801
1.80261	2.10138	-0.0885875	0.76841		-0.0733238	0.752118	0.752308	1.12741
1.50434	1.94814	0.34748	-0.728449		2.04189	1.41564	0.752465	0.704156
2.47308	1.33889	0.133905	-0.460131		1.60354	1.07608	0.323212	1.84744
4.5783	0.998133	1.23685	-0.49306		2.78209	1.25903	0.744055	0.710939
1.11216	-0.237954	-0.178128	0.0310661		1.51888	0.684129	0.58591	1.43067
5.37528	-0.0610434	0.549372	-0.207159		1.30819	1.41483	0.579684	-0.126941
2.21362	0.701191	-0.167615	0.109359		1.95221	1.78483	0.031736	2.41937
3.93539	1.07337	1.44986	-0.419005		1.67746	0.787711	-0.161164	1.88147
1.10897	0.322836	0.649178	-0.313666		1.92041	1.95841	-0.426721	2.10495
1.34386	0.478043	0.581332	-0.471171		1.02608	1.80874	-0.445157	2.55783
1.91358	1.66132	0.953162	-0.180256		1.30589	1.79885	-0.0597957	0.976602
1.38216	2.46116	0.417697	-0.462216		1.18022	1.04262	-0.0905848	1.53509
0.407136	1.26023	0.822533	1.60746		1.18296	2.23203	0.195064	1.88766
3.07486	1.09147	1.24757	-0.69635		1.31222	1.64592	0.0482832	1.27376
2.34821	1.70063	-0.100148	-0.0449774		1.19242	2.36594	-0.234793	1.61911
1.49833	0.75329	1.06209	-0.778151		1.57709	2.34677	-0.0766592	1.07164
1.70296	0.78136	0.626461	-0.690236		-0.093666	2.98971	-0.456008	1.06862
2.85768	1.33472	0.466026	-0.58983		2.67238	0.483976	0.719482	2.02935
0.810989	2.51722	0.0415743	-0.341741		2.56371	2.2742	0.348588	0.901912
3.15723	-0.129845	0.423761	-0.80542		2.77269	2.35672	-0.0606583	0.826183
1.46709	2.51747	0.491976	-0.262652		0.606801	1.66673	0.506588	0.0463699
2.48234	1.85002	1.29206	-0.226514		-0.151442	1.60412	0.163486	0.9951
2.6877	0.707577	0.876449	0.185822		0.817103	0.685977	-0.598667	0.678002
2.6781	2.77025	0.777911	-0.354358		0.316423	0.154319	1.06692	0.326102
3.97536	0.138503	-0.503132	-0.101231		0.27586	1.78394	0.0202261	2.55232
1.6593	0.994763	0.425476	-0.604152		0.714718	0.901087	-0.030443	1.58181
0.680354	1.336	-0.276525	-0.585223		2.39463	2.65716	1.31868	1.83771
3.31019	1.40314	0.376132	-0.882203		0.984547	0.20948	1.50843	0.168275
2.5539	1.23087	0.281472	0.47842		2.48165	2.56771	0.264069	1.47299
1.02895	0.265062	0.88873	1.12057		1.30933	0.556164	0.365535	2.80495
1.94487	1.44268	0.528453	0.641444		0.42221	0.495262	0.635852	1.48721
1.87116	2.22783	-0.174462	-0.112979		2.41857	1.47432	0.583415	0.828681
0.449065	0.919632	1.2494	0.16258		1.25314	0.94397	0.156876	1.03216
1.25089	0.302977	0.0208349	-0.277071		0.725588	1.97622	0.50989	1.34376
1.97018	1.85867	0.794541	-0.758078		1.02697	0.730755	0.787298	1.59924
5.16297	1.84183	0.658606	-0.542704		0.643779	1.23345	0.0660245	0.717415
1.16444	2.25176	0.329427	-0.199059		0.771571	2.32409	0.443557	0.899763
3.10121	3.11848	-0.224074	-0.258189		1.58031	1.08064	0.653066	0.115727
1.41853	1.77261	0.648794	-0.50843		1.68548	1.20749	0.807466	2.0683
1.61983	1.82912	-0.560545	-0.31404		2.01849	2.58959	0.404193	0.970807
3.17006	2.43268	0.538543	0.183413		1.32756	1.44868	-0.198819	0.191414
0.852214	1.30792	0.99612	-0.705514		1.40773	1.23833	0.645953	1.53102
0.94775	1.77198	-0.142888	-0.133791		2.57797	1.7414	0.509489	2.01518
0.66651	0.434566	-0.165622	-0.507459		0.632002	1.51122	1.03502	2.7227
1.43421	1.54782	0.926811	-0.365693		2.38797	1.67176	-0.321072	2.82242
3.09954	0.637955	0.676909	-0.230923		1.04921	0.412225	0.192782	0.524222
2.11711	2.91056	0.334509	0.257995		1.91973	1.59292	0.392001	1.24671
2.77431	1.78576	0.840596	-0.691481		0.380746	2.23533	-0.414473	0.462697
2.1521	-0.0314601	-0.17562	-0.0921341		0.85363	1.06964	0.137605	0.66468
0.688953	2.48396	0.899902	-0.882856		0.917007	2.26905	-0.39687	2.13555
3.64107	0.328052	0.519312	-0.113174		1.84251	1.64456	0.888599	1.2965
0.755365	0.261066	-0.140787	-1.01106		0.567127	1.06859	0.701007	1.07262
0.931983	1.63544	0.0962024	-0.343473		2.44857	0.775975	0.297234	0.705147
1.05916	1.83722	0.84151	-0.629229		0.462865	-0.255803	0.159192	1.02726
0.512793	2.26925	0.67348	-0.733466		0.788813	0.734141	0.18311	1.45924
3.06382	2.2381	0.285783	0.229229		1.99925	1.23196	0.256987	1.02274
3.47038	0.129316	0.874372	0.52722		0.819585	1.11831	-0.359218	0.916777
3.93361	2.54141	1.41718	-0.526169		-0.0767856	0.366353	0.174428	2.68829
0.994194	0.998176	0.364672	-0.398369		1.20243	1.89869	0.812139	2.39532
0.741132	1.29622	1.00573	0.356522		1.68451	2.17872	0.763339	0.609876
2.02574	1.94435	1.0694	0.908461		2.13832	0.996788	-0.0449945	0.951164
3.3589	2.25676	1.10314	-0.145098		1.90295	2.00188	-0.27919	0.930504
5.47975	1.44873	1.25753	-0.287471		0.981093	1.04735	0.676293	0.817444
1.70556	1.91393	0.00621274	-0.409961		0.79719	2.02048	-0.166739	0.816666
3.26905	0.37088	0.671668	-0.232448		1.65326	0.698667	0.219625	1.55581
2.40102	2.25244	0.0329908	-0.330423		0.81037	0.736218	-0.536543	0.891157
2.27276	1.37195	1.07472	0.255432		0.959926	-0.000948335	0.619172	0.282004
1.99504	1.21938	1.21192	-0.323448		0.370674	1.10196	-0.190044	3.66257
0.879933	2.02541	-0.0899143	-0.843839		2.16139	2.83415	0.00148138	0.495814
3.31072	-0.0148723	-0.00541359	-0.598584		1.76129	1.90955	-0.0485929	1.0276
1.78162	1.67049	1.6026	0.00699489		1.47699	1.29423	-0.105277	1.14148
2.4797	1.42715	0.580358	-0.236168		2.05422	2.07949	-0.147605	1.04542
4.28883	1.39357	1.49526	-0.568848		1.08733	0.691166	0.568647	0.0330788
2.46173	1.61429	0.694782	0.437787		1.47565	0.272386	-0.224199	0.543227
1.48022	0.866909	0.905048	-0.918508		1.52029	1.91686	0.708207	1.77746
2.03336	0.546406	0.666678	-0.055739		1.03533	1.26895	0.212019	1.56505
3.61621	0.327039	0.842035	0.0545637		1.61983	1.2939	0.50621	0.851672
2.74575	0.929689	0.603176	-0.560044		0.870667	0.450453	0.84287	2.16985
1.4584	0.165273	1.41275	-0.783099		1.73126	1.79968	0.830423	1.00315
2.1447	-0.00817914	-0.0526595	0.0412193		1.24138	2.59775	0.348367	1.22426
1.35192	1.00616	0.123024	-0.483768		1.21869	2.32425	-0.312835	0.644669
2.10787	0.73525	0.702323	-0.267123		1.8574	2.22849	-0.137388	0.678195
3.65147	2.21718	0.211764	0.398293		1.62217	0.848961	-0.0403981	1.86698
1.29743	1.01372	0.421177	-0.204617		0.844782	1.84797	-0.190875	0.138579
4.70075	1.43063	1.426	-0.22246		2.69337	1.58263	-0.059931	3.30503
4.25621	1.78985	0.686629	0.227416		0.859489	0.655704	0.788777	1.51903
3.44547	1.01184	1.4727	-0.632519		0.919142	0.966668	1.40313	0.874534
2.50716	0.876452	0.477301	0.0331356		1.58847	0.0972295	0.249318	0.59153
2.83236	2.23684	0.342628	0.419193		2.26523	0.0402513	-0.142935	1.24852
3.54425	0.785208	1.21006	-0.245584		1.35846	2.65199	0.154235	2.15739
2.65873	0.944044	0.556295	-0.0767758		0.0465594	0.601663	0.0559284	0.627808
1.50601	2.38899	1.59474	-0.129477		1.84326	0.402162	-0.364841	1.33727
4.7984	1.64408	0.571011	-0.177358		0.588743	0.499505	0.478791	2.26365
1.54075	0.855177	0.620476	-0.179407		0.125454	2.48467	0.44092	2.11332
1.61604	-0.116997	1.64249	-0.149535		1.29483	0.913427	0.212862	1.02148
1.87069	1.85261	0.831597	-0.0298066		0.572413	2.16934	0.554172	2.8119
2.8006	1.71584	0.857657	-1.23515		2.05994	0.884684	0.17683	1.47641
2.86726	1.74051	0.914434	-0.734999		1.06001	1.1144	0.813536	0.607496
2.15004	2.36526	0.534037	-0.0461496		1.62725	2.24188	0.158593	0.852824
1.27603	-0.0231172	0.911115	-0.182604		4.28713	2.21431	-0.140095	1.71528
4.28412	0.970967	-0.583103	-0.550511		0.974067	2.06294	1.43569	0.735749
0.858363	0.840624	-0.0485191	0.670992		0.906962	0.965246	0.0708278	1.18363
4.06488	0.894089	1.62902	-0.186358		2.21098	2.07473	0.333529	1.47181
2.15126	2.46101	0.922451	-0.689422		0.659456	0.830632	0.0553979	0.964307
2.12098	1.39757	0.561846	-0.287778		0.88446	1.02683	-0.517185	1.96536
1.38285	0.614163	1.11311	-0.935313		1.1334	0.583675	0.202379	1.96334
4.10182	1.2134	-0.495471	-0.692941		1.5706	0.79547	0.000840992	1.63051
3.13996	1.45531	0.364599	-0.54302		1.25971	1.75432	0.227518	2.98553
2.59365	1.09145	0.213921	-1.02713		0.239899	1.17807	-0.515889	1.81328
4.33355	-0.216505	1.04924	-0.398815		1.20213	1.66917	-0.35806	1.65179
2.6842	2.40922	0.433039	-0.375274		1.75681	2.20983	2.69924	1.18418
1.92332	0.364249	1.46489	-0.2694		0.604624	1.63192	0.217723	1.63816
1.29032	0.934329	-0.109192	0.33614		0.925575	1.9679	0.153961	1.19515
2.53582	0.314452	0.685342	-0.88212		1.95765	0.0444693	0.686225	2.27133
1.71577	2.14478	0.221519	-0.203504		0.883943	3.31519	0.17914	0.987685
3.3261	0.663693	1.72791	0.114104		2.77483	1.01119	-0.748438	1.55633
1.39083	1.29477	0.333618	-0.79049		1.30386	1.88507	0.234971	1.33662
4.21838	0.794863	1.01106	-0.741217		1.94129	1.93414	0.437603	0.826742
1.60097	0.408963	1.22566	-0.171086		-0.0576052	0.0996922	0.739633	1.80626
2.33189	1.19384	0.216646	-0.544511		-0.0523247	2.3016	-0.200978	0.840849
2.95939	0.903833	0.515113	0.47448		4.16832	1.03287	0.220073	0.391892
1.44004	1.42601	0.70084	-0.0642809		0.52443	1.41503	0.579759	1.3349
1.22904	1.33025	0.227374	0.487585		1.3202	1.33138	-0.159423	1.98571
2.16826	1.87116	-0.22766	0.103628		0.10723	0.513669	-0.147717	0.555651
1.64255	0.597782	0.179329	-0.291377		2.78296	1.82565	0.849559	1.59257
4.87834	0.100806	-0.0577311	-0.447431		1.50841	0.184713	0.205903	0.498986
1.41273	1.44433	-0.0136469	-0.366381		1.55433	2.78392	1.24779	0.932501
2.80698	1.96432	0.78606	0.0215382		2.22074	0.895238	0.697918	0.758179
3.20601	1.54615	1.54088	-0.527223		0.223836	1.40461	0.586756	1.32944
2.01265	1.84899	0.316584	-0.0862074		1.67555	1.7003	0.506376	0.894758
3.0629	1.80109	1.49569	-0.216951		2.40682	1.78908	0.54014	1.68888
1.65595	1.30472	-0.14591	-0.280328		2.31822	2.4993	-0.230198	0.373831
4.07389	-0.742512	1.81862	-0.237664		0.42221	0.34527	0.62387	0.925278
2.00812	2.46034	0.486397	0.349554		2.19184	0.0302389	1.28149	1.22886
1.80723	0.243984	0.718956	-0.39747		0.184011	2.73773	0.273192	2.46532
1.67091	1.00462	1.13875	-0.423938		1.82369	2.93774	-0.0288996	0.854414
2.82483	0.307589	0.619261	-0.333805		1.10369	0.586537	-0.160275	1.6869
4.10751	1.58086	0.0261646	-0.255511		0.71179	0.615866	0.434232	1.1436
1.05733	2.24581	0.468655	-0.458609		-0.00236238	0.3108	0.579044	0.598317
1.52187	1.97472	0.940647	0.407666		1.14459	1.3967	-0.114492	0.568566
4.26021	0.118197	-0.187908	-0.53004		1.43203	1.02453	0.13915	1.12058
1.05447	2.20183	0.781106	-0.435546		0.219463	0.601163	0.173596	1.23213
2.37228	1.50262	0.0410136	-0.701783		0.731728	1.98282	0.83193	1.04459
0.767025	1.99329	0.268684	0.0459937		0.678687	0.9359	0.220943	2.06
1.40747	1.02304	0.317619	-0.0791946		-0.108899	2.16666	-0.629091	2.51902
3.01556	0.939818	0.903089	-0.24897		0.998375	1.8141	-0.256009	0.877459
1.76078	1.15136	0.271567	-0.246318		0.3867	1.58305	-0.220966	1.48403
4.22206	0.854962	0.250785	0.188895		1.2443	1.69429	-0.420158	1.99975
1.84725	0.983019	0.941725	0.416901		1.06052	1.91861	-0.0188721	1.49674
4.10584	2.85243	0.46989	-0.145101		0.994677	1.3247	-0.19715	0.0868224
2.06481	1.54746	1.16944	-0.370983		2.35383	0.73305	0.427293	2.07555
1.72484	1.65779	-0.0342684	-0.132244		1.92654	1.54661	0.261338	0.432848
2.18253	2.54459	0.491157	0.623088		1.19364	-0.295509	0.0688835	0.649511
2.0563	1.87934	0.554872	0.480099		1.27849	2.16502	1.50148	0.749902
3.29567	0.503978	0.839327	-0.624083		2.14899	2.5452	-0.0928042	2.05794
1.74171	2.71192	0.651076	-0.488796		1.28783	0.85125	0.601208	0.0367096
2.48042	1.38752	-0.119137	-0.537555		0.989982	0.527228	0.0593886	0.411934
3.19571	2.19192	0.457555	-0.329434		1.47005	1.12509	1.15511	1.18043
2.55005	2.48887	-0.117508	-0.378391		2.08587	1.44854	0.128822	0.182495
1.55921	1.40949	-0.0797533	-0.549439		2.93957	0.699373	0.00648073	1.84993
2.6543	0.0144094	0.0630485	-0.197888		1.93568	0.36109	0.11368	1.80066
3.25572	2.25941	1.0404	1.39415		1.15181	0.504855	-0.179483	0.425241
4.79035	2.33059	-0.0739267	-0.210057		1.59527	1.64531	-0.220665	1.75282
2.75957	1.73869	-0.0406964	-0.280263		2.39516	1.11784	-0.106484	1.61897
1.05992	1.48844	0.398039	-0.663908		1.24922	0.752369	1.16504	0.920821
0.56091	0.610701	0.122346	-1.03269		1.1258	0.729724	0.929324	-0.00845149
1.5948	1.9181	0.718599	-0.821894		2.03897	1.38671	0.478116	1.48752
3.50319	1.71327	-0.00490028	-0.186943		1.58001	1.75766	-0.20292	1.55175
2.04492	0.451605	0.092461	-0.498295		2.08992	0.848145	-0.246267	0.886112
3.47172	1.26018	0.184588	-0.393559		1.30608	1.24804	0.308341	0.936407
1.76786	1.57033	1.25096	-0.0638228		2.02412	2.19062	0.74012	1.21377
4.17456	2.07906	-0.179449	-0.400387		1.85758	2.05724	0.926918	3.02797
0.980263	0.965353	1.13243	-0.529243		1.56812	1.55181	0.0827132	1.76049
0.534287	1.87848	-0.339965	2.35395		2.19088	1.07967	0.23448	1.38894
4.86359	0.742239	0.55553	-0.244315		0.549123	1.54137	1.10655	1.92803
2.93048	1.17407	1.65353	-0.1895		1.326	1.18013	-0.357261	0.976491
1.65314	2.56318	0.915434	-0.614841		0.278469	0.274856	-0.127997	0.708454
2.20587	1.78629	-0.406915	-0.0432757		0.93936	0.239839	0.217347	1.93942
2.95697	1.96052	0.738642	-0.284971		0.979624	2.12655	0.382389	1.54287
1.78682	0.235332	-0.353114	0.0907469		3.39675	2.43409	0.392078	0.813504
1.46302	0.369675	1.01861	0.440663		2.4359	2.40296	0.448082	1.35762
2.40416	-0.120525	0.515207	0.347287		0.701212	1.68478	0.857112	1.0587
4.47408	1.90279	-0.885317	-0.871087		0.838694	0.715726	-0.356275	2.43929
1.64256	0.48054	0.52526	-1.30757		2.04486	0.342111	1.18074	0.661004
1.22579	-0.647635	0.504827	-0.403748		1.1222	0.999371	0.374698	1.1577
1.37241	1.39037	0.394264	-0.142232		0.44096	1.96267	0.440299	0.438384
2.32532	1.77494	1.0033	0.333174		0.20669	1.94174	0.893873	0.201917
2.30328	0.620658	1.13028	-0.0756887		3.45116	0.956091	0.0727207	1.61203
4.6937	2.30999	0.346045	-0.320925		1.57008	2.16169	-0.241588	1.0443
5.34596	0.547991	-0.40114	-0.548531		2.55602	0.39512	1.18998	2.13181
1.92449	1.69144	0.120526	-0.958289		1.05522	2.16313	-0.0339699	1.05711
2.07803	1.81967	0.180315	-0.442045		1.53487	1.87227	0.371982	1.44875
3.83772	2.24361	0.978812	-0.0707148		0.994288	2.07407	0.0270633	1.02099
1.3992	0.835099	0.820382	-0.687674		0.829111	1.42828	0.318091	0.505678
0.799631	2.38046	0.236984	-0.38619		2.59886	2.46555	0.276582	2.54596
0.927193	1.47433	-0.111879	-0.165289		1.09519	0.396849	1.02351	1.36034
2.09485	0.897698	1.40866	0.565077		0.715856	0.408132	0.0752565	0.373361
3.18051	0.907917	0.150007	-0.181219		1.99407	0.973973	0.859867	1.67702
3.17249	1.91628	-0.218779	-0.160731		0.311178	0.267742	0.145943	1.02015
3.70612	0.513501	0.382491	-1.33036		2.15196	0.746068	-0.263183	2.33509
3.92303	2.18669	0.430329	-0.404825		0.711665	0.554097	2.23059	2.43705
1.43185	1.70026	0.0808624	0.152291		0.33337	1.58802	-0.109685	0.742599
1.51877	1.02426	0.997308	-0.361161		1.98587	1.50838	0.374056	1.11401
2.9753	1.90322	0.26437	-0.186213		2.48605	2.09023	-0.319236	0.636228
1.62623	0.849152	0.25074	-0.271358		0.142714	1.8231	-0.313288	0.67368
1.43213	1.28194	1.10578	-0.654844		0.464489	0.52818	-0.263772	1.86651
1.2055	1.55909	1.58167	0.28719		1.66801	1.31581	0.261723	0.713915
3.89622	0.749408	1.9698	-0.353817		2.08867	2.9159	0.476351	1.13396
2.89035	0.761109	1.29859	-0.00177104		2.74628	1.72973	1.04811	1.49965
1.55208	2.22554	0.579069	-0.718846		0.220228	2.26179	0.0512616	0.682217
1.5278	0.361897	-0.0492668	0.001105		2.92664	0.417734	0.800034	0.421928
4.0757	1.68209	0.134502	-0.348641		0.567168	0.101258	0.452498	0.901818
2.1988	1.58952	1.31702	-0.346805		2.19769	1.67923	0.771128	0.848329
2.0371	1.33056	0.55038	-0.25238		1.62542	1.22278	-0.106049	1.36464
1.13278	2.97418	0.410751	-0.138824		0.394451	1.65976	0.459419	0.307219
3.5849	0.932291	-0.0618297	-0.320701		1.11856	1.36125	-0.0828189	1.92589
2.78639	2.4816	0.00657997	0.0581709		0.833455	0.511506	1.03213	2.03089
5.23378	1.33006	0.145903	-0.339344		1.83566	0.751739	0.581286	2.86371
1.94067	1.71531	-0.034406	-0.148461		1.41564	0.583431	-0.255735	1.40763
5.0864	1.86148	0.566994	-0.344238		1.81143	0.796119	-0.0381016	1.46925
1.1689	-0.432557	0.12947	-0.139205		1.36871	0.918742	0.542988	0.401792
2.04255	0.768915	0.752839	-0.211325		2.81884	1.18834	0.729705	1.36031
1.76304	0.255773	1.65305	0.879363		1.45077	2.46447	-0.459323	0.99127
0.752848	2.72652	0.489838	0.154146		0.736819	2.02046	0.0416986	0.573811
3.71914	0.955605	1.43393	-0.217536		0.30626	-0.142423	0.38547	1.56255
1.27009	0.0136434	-0.318878	0.65815		1.46164	1.66707	-0.380669	1.0916
0.748961	1.71721	-0.203759	-0.52881		1.81624	0.379573	0.334361	1.0648
2.3538	0.127239	0.479292	-0.331631		1.91477	2.06354	-0.0140196	2.12498
1.37275	0.472901	0.0474724	-0.745337		2.43871	1.99317	1.04116	1.3332
3.98209	2.25112	0.250581	-0.30906		0.826629	0.477583	0.233323	0.197805
1.26477	1.61344	-0.0703641	-1.32953		1.24137	2.14138	-0.181716	-0.270729
2.31463	2.33091	1.07123	-0.0113368		2.44997	1.99062	-0.00421307	1.37402
3.54522	3.07682	0.335747	0.519272		1.84384	0.462239	0.53231	0.774272
4.57948	2.09576	0.0533681	0.189769		0.170134	2.2599	0.0259934	0.781317
2.34121	2.27994	1.37218	-0.0743133		1.38948	1.54394	-0.539195	2.24319
2.40136	1.84441	-0.357643	0.00144937		1.74958	2.05228	0.423626	1.7577
0.929741	0.527825	0.335576	-0.125948		3.29346	1.23231	-0.271804	0.580539
2.46204	1.93561	0.47846	-0.032343		2.14271	1.40616	0.831183	0.577729
1.95599	1.96229	1.13072	-0.443517		2.40496	1.0846	-0.532384	2.39217
2.84807	1.3595	0.606791	-0.640134		1.1217	1.00835	0.624677	0.825811
0.548638	1.34059	0.510376	-0.410249		1.48492	1.86159	0.238412	0.71416
3.20218	1.58532	1.03578	-0.773327		1.61221	2.60392	-0.0475306	2.38817
2.11924	1.51252	0.453694	0.686845		2.52833	1.54913	-0.359091	0.668041
4.44413	0.741229	0.778685	0.287534		1.62715	0.682477	-0.204001	1.33322
4.10841	1.13066	0.261344	-0.626995		0.542263	2.42006	-0.593745	0.995841
4.26389	1.87922	1.51123	0.579982		2.34925	0.365437	1.62483	0.696578
3.32613	2.03872	0.150207	-0.257656		1.59273	1.64729	1.10178	1.18557
1.97577	2.0913	1.34055	-0.448985		2.67714	2.70303	0.674469	0.0513761
2.5072	1.27488	0.7717	-0.710168		2.1219	0.879143	0.342486	0.21032
1.30249	1.46235	0.884227	0.226841		2.38065	0.51847	0.170941	1.68658
0.694055	0.593422	1.29108	-0.178204		1.10597	1.82676	0.95101	0.130631
4.29331	1.44641	0.584176	-0.86678		1.39215	0.45229	0.658392	1.71769
3.24562	2.21397	0.814775	-0.495619		1.31581	1.48013	0.649468	0.390382
3.91235	0.444122	0.284245	-0.452547		2.12413	2.31142	1.20712	0.633271
2.66735	2.54141	0.776975	-0.859982		2.74029	0.37541	0.676544	1.1174
0.301515	-0.0178874	1.70685	0.0215009		2.71847	1.38437	0.129562	1.01447
3.6863	2.01981	-0.0133036	0.302753		1.81967	-0.422543	0.27775	0.559517
1.49602	2.23616	0.402527	-0.376936		1.66702	0.609153	0.356432	-0.292885
2.61933	2.04243	0.316853	0.271986		2.34045	1.96816	-0.254733	0.552456
1.56343	0.914654	0.0121386	-0.754143		1.39411	1.76097	2.13046	1.28809
3.47753	1.04217	0.243675	-0.27899		0.793699	1.69272	0.379456	2.2529
3.92367	0.92157	0.451042	0.181995		1.977	1.5406	-0.109566	1.68434
2.74005	2.01867	-0.162507	-1.06133		2.01573	2.57246	0.229283	1.68282
2.96024	1.93169	0.628511	-0.0090982		2.21181	0.661672	0.328587	1.00487
2.60999	-0.282285	0.201329	-0.758316		1.2133	-0.0155048	-0.330722	0.331552
4.45869	1.23941	0.391135	0.0285031		2.74521	1.67737	0.922675	0.894387
4.00234	1.58471	0.367409	-0.288047		3.80768	1.98455	0.510718	1.32052
2.85662	0.701929	-0.00992852	-0.286072		1.466	0.42895	0.723582	0.914577
1.8118	2.13904	0.444929	-0.198296		2.57292	0.916604	0.166468	1.26249
2.4452	0.916521	0.318296	-0.186016		0.270367	0.411822	-0.266305	3.03109
1.84945	1.84706	-0.388621	-0.542601		1.87228	3.09858	0.309406	1.43369
1.02626	1.77751	0.303133	-0.499316		1.91942	1.34475	1.21902	2.04938
2.24544	1.71454	0.752757	-0.379002		0.0325228	0.478463	0.476096	1.01089
1.46808	0.0141431	0.264055	0.19243		1.77064	-0.0122281	-0.130318	1.48934
2.06564	1.17743	-0.00769717	0.0269482		3.58124	1.13006	-0.503227	1.60578
0.962713	1.50323	1.45599	0.45951		2.9738	0.678948	0.120097	1.43619
0.654554	3.14569	0.796786	-0.356831		2.12735	1.49035	0.320358	1.46779
1.2417	1.48079	0.337936	0.230394		1.76331	2.5827	0.417627	1.04566
4.12381	0.501546	0.649284	-0.0275374		1.10678	0.576304	0.601212	1.66275
1.87638	0.349169	-0.0138445	-0.269211		1.34897	1.20792	0.496802	1.13433
0.859183	1.81246	1.20784	-0.700019		0.83695	1.48223	0.298535	0.150009
1.61528	2.95869	0.849959	0.224872		0.572118	2.22449	0.530945	1.33799
2.93692	0.206473	0.819788	-0.172595		1.14911	2.00039	-0.412856	2.30012
5.46773	1.24578	0.464632	-0.0915514		-0.446474	2.09838	1.28816	1.53834
1.78338	1.81416	0.12258	-0.176985		1.15686	2.49688	-0.00437826	0.768834
1.51642	1.94266	0.199689	-0.695888		1.50583	-0.233057	0.243908	2.15539
1.88084	-0.138726	1.15242	0.628109		3.30731	2.44154	0.144889	1.58057
2.14675	1.00255	2.29764	-0.377474		2.92776	1.14794	0.326905	2.09131
3.58547	1.21877	0.286813	0.272359		1.67213	2.10904	0.649276	1.81137
2.12801	1.06538	0.764903	-0.36943		0.343659	2.44606	-0.0373838	1.38165
0.810918	1.63428	0.315555	-0.523897		2.66043	1.08469	1.34115	2.13021
1.5846	1.38187	-0.165563	-0.508194		1.11196	1.48784	0.13766	0.518467
2.86116	0.747266	1.06195	-0.0925293		0.735443	1.55898	1.93453	1.72856
1.91803	1.5921	0.0243768	0.295657		1.55947	2.23646	-0.278	1.32131
1.35549	1.80206	1.25974	-1.02227		0.630449	0.812842	0.231456	0.702768
2.15448	1.05009	1.61031	-0.37064		1.66964	0.458841	0.931486	-0.172597
2.00656	2.30261	0.346286	-0.84659		1.03685	0.277458	0.307396	1.67523
0.853932	1.04778	0.95245	-0.311163		0.922639	0.482918	1.18113	0.66857
1.24762	0.852117	1.11529	-0.629606		0.906795	2.36952	0.273584	2.41109
4.41456	1.31856	0.820552	-0.467197		1.04649	1.0587	0.0893856	1.58908
0.891069	1.2861	0.450205	0.107302		1.53641	1.93203	0.809044	1.15268
1.81383	0.955897	0.456795	-0.122176		0.837123	0.670553	-0.107436	0.535994
2.36409	0.312831	1.38376	-0.579529		1.11608	0.927731	0.672677	1.0352
1.45757	2.15797	0.979283	-0.538547		0.181953	1.01646	-0.117712	0.470885
1.44874	0.229991	0.344493	0.152214		2.59954	0.615424	-0.0130587	1.6935
1.8217	0.485804	1.07761	-0.218562		0.843202	0.111841	0.224301	1.80627
4.50349	2.15781	0.459216	1.05268		2.41443	2.67395	0.0772776	2.1302
3.29522	0.0247734	2.30441	-0.467328		2.09197	2.62866	0.328486	0.328037
2.68723	2.06369	0.853991	-0.468062		1.4652	2.7576	0.62729	1.28288
3.45729	0.951494	0.627725	-0.330635		1.57301	1.56724	1.63634	0.984009
1.72957	1.54624	0.322275	-0.459953		1.25258	2.66457	0.340881	0.966695
3.35871	1.98449	-0.031324	1.07817		1.62869	1.09676	0.635037	0.603357
0.66247	1.72676	0.847163	0.311751		1.04049	2.29433	-0.0415738	0.931793
2.06315	0.843382	1.34701	-0.912262		1.07653	2.32176	1.63361	0.175988
2.11405	-0.132804	0.536328	0.317268		1.36251	1.86897	0.176285	1.22283
2.99944	0.93169	0.153473	-0.0884483		0.9262	1.12298	0.983499	1.91016
4.37526	2.05933	0.049957	-0.218474		1.76103	1.41542	0.416251	0.910692
4.85237	1.5773	-0.150081	-0.339607		1.36069	0.920506	-0.135698	1.60067
2.12744	1.27438	0.0833452	0.103944		1.43354	2.25143	0.292589	2.74427
1.11465	2.3685	0.206775	0.899131		1.09384	0.845426	-0.0770041	2.78214
2.96805	1.87796	-1.00309	-1.30989		2.34835	2.27957	-0.0108336	2.42452
2.22362	1.11964	0.794923	0.107946		1.16388	0.868983	-0.248224	0.48738
3.0776	1.30309	1.59905	-0.426033		1.1515	2.17293	-0.259549	1.36896
2.72575	2.10927	0.552442	-0.322909		0.107863	2.27503	0.300474	1.66312
2.46792	1.3307	1.82316	-0.365576		0.730239	1.16103	0.436189	1.63076
4.93942	0.391283	0.527612	-0.660808		1.64189	2.23381	0.83306	0.717595
2.82159	1.70325	1.75258	-0.37271		0.637076	0.431744	0.0639619	1.22174
1.26686	0.892717	0.544851	-0.43699		1.76231	0.623646	0.587809	1.42665
0.670507	0.327178	1.07803	-0.190114		2.39677	1.03897	-0.248669	1.20564
3.46759	-0.142593	-0.502251	0.723091		0.873501	1.99364	0.139816	0.730598
0.272969	-0.299676	1.05966	-0.569679		2.47933	2.82031	0.039921	1.00607
3.37182	0.481861	2.23882	-0.198415		1.42489	1.85499	-0.152068	0.437475
3.99441	1.44507	-0.0591071	-0.472241		1.06274	1.96881	-0.538026	0.338882
2.76295	1.39285	-0.257458	-0.244058		2.6247	1.59567	1.15487	0.80285
2.17121	3.03369	0.344909	-0.469898		1.43287	2.74478	-0.225865	1.66011
1.92797	1.58798	1.14308	-0.0336495		2.37683	0.817278	0.557912	2.11271
5.21359	1.29408	1.10599	0.16467		0.235177	2.79308	0.0842291	1.06042
3.18836	1.18013	1.14128	-0.35198		0.105188	1.05164	-0.297047	2.7109
4.11609	1.04969	0.652342	-0.593256		2.84745	2.11693	0.637814	1.50651
3.76847	1.78113	1.03893	-0.291957		2.22756	1.32209	-0.0426241	1.44649
0.992727	-0.761136	0.516468	-0.310101		0.899555	1.52271	0.690552	1.35985
2.85149	1.08112	1.48006	0.224804		1.27381	2.38131	0.456477	1.25326
0.972073	1.87833	-0.0723226	-0.470658		2.18932	1.29485	0.965351	2.00379
1.28232	1.62414	0.0426718	0.021754		1.36859	1.3031	0.451161	0.195617
1.53826	0.789241	0.640431	-0.257654		1.39446	0.956476	0.492167	0.909947
0.443358	1.29393	1.5081	0.712717		0.616427	0.543187	-0.294912	1.34511
4.60388	1.05515	0.595104	0.111836		2.14468	2.99199	0.566298	0.660213
1.22809	-0.157645	0.793449	0.0184939		2.5305	1.52301	-0.323124	0.749272
4.66019	0.630777	-0.0996219	-0.0768053		1.21839	2.17237	-0.410502	0.45073
4.36144	0.629962	1.45561	-0.225137		1.26269	0.668442	0.543493	1.65509
1.09712	1.97943	0.485218	-0.572692		1.06352	1.81297	-0.356708	0.457934
1.5723	1.53494	0.107794	0.861618		1.81428	2.39847	-0.447353	0.532004
1.64319	1.56952	1.09499	-0.211804		0.85575	1.33998	0.0458303	1.01143
3.60062	0.894579	0.14091	-0.633788		2.13572	1.73749	0.0478822	1.44246
1.51782	2.54077	0.898047	-0.494732		1.42978	0.869427	0.654412	0.754609
2.2971	0.0807092	0.770291	-0.347536		4.22205	0.606039	0.887203	1.72119
1.79665	2.49949	0.570527	0.589883		0.863057	2.03129	0.603703	1.23013
2.79271	0.275241	0.431668	-0.13251		2.41225	1.22811	0.624198	0.573935
0.925187	1.64283	0.66871	-0.289448		0.656979	1.5226	0.41992	1.66837
3.00385	1.42873	1.385	-0.460199		1.27439	1.11318	0.5464	0.515079
2.00126	0.861442	-0.356303	-0.209959		1.69328	1.5815	0.273532	0.838102
2.80368	-0.158835	2.34059	-0.242609		1.54792	2.18627	0.00587315	0.15809
2.20037	1.10473	2.18653	-0.185471		0.655224	1.65679	0.0298566	0.935284
2.07211	0.798376	1.0732	0.206815		0.508563	1.16246	0.473863	1.07654
1.78287	1.43782	0.735666	-0.878571		1.67941	1.02172	-0.264348	0.908343
2.19335	2.44038	0.45	0.622618		2.15556	2.23688	1.55575	1.17394
1.96786	0.643577	0.252256	-0.316804		2.4973	1.92862	0.234532	0.703246
1.21292	-0.621555	0.781257	-0.262189		1.60812	1.33831	-1.23699	1.23529
0.776139	0.919676	0.229988	0.306524		0.878857	0.609627	0.447946	1.61851
4.59853	1.81254	0.211343	-0.456076		1.21366	1.72855	0.118754	1.75766
3.87657	0.43536	0.512462	-0.432659		2.58039	0.137917	0.733911	0.499453
2.46067	0.949316	0.347845	0.275861		1.61044	0.553075	-0.309564	1.50236
1.79295	0.62931	-0.467415	-0.284763		1.61963	1.2896	1.39296	1.71005
2.09268	1.35897	0.555589	-0.159537		1.48803	1.34391	0.159433	0.0112056
1.99988	1.22899	1.00762	0.0106973		0.64332	1.50704	0.0741486	1.64588
1.9938	1.79431	2.10049	-0.333256		2.15234	2.72106	0.155577	1.37753
0.720955	1.76903	1.85966	-0.819382		1.08181	1.29925	1.10873	0.875288
1.53406	1.81993	0.919195	-0.387961		1.18783	1.85984	-0.0230288	1.51318
1.87397	2.19359	-0.437777	1.10292		1.23332	0.641997	0.420542	-0.25118
2.85936	1.64048	-0.370607	-0.467308		-0.031153	1.01108	0.960068	1.59998
1.50592	2.96577	0.284903	0.181754		-0.240769	1.15731	1.01832	1.17829
2.23452	1.21156	0.663463	-0.39423		2.06895	0.860987	1.67117	2.21169
3.73938	2.11546	0.0634777	-0.433654		1.36838	2.32824	0.225888	1.39844
2.72256	1.00241	-0.153498	-0.673983		0.649789	1.14664	-0.394111	0.293441
4.05284	-0.264065	1.22598	-0.0681004		1.72607	1.60644	0.352794	2.12494
1.66907	-0.529873	0.145538	-0.390702		1.88225	1.54052	0.703771	0.814059
1.47364	0.905237	0.517517	-0.25763		1.02233	1.80068	0.682947	0.54206
0.814147	0.294983	0.00565707	-1.21247		1.72906	2.13573	0.643816	1.18284
0.389318	1.27843	0.859145	-0.606427		1.86288	1.61914	0.344595	1.19738
2.9596	2.01447	1.17734	-0.393219		2.37734	1.67711	0.233468	2.962
4.12105	0.498783	0.635987	-0.905903		2.25482	1.39788	0.188225	0.287773
5.03219	-0.771704	0.477355	-0.339321		2.37059	0.664774	0.257519	1.9319
2.54082	1.24815	1.12375	0.091246		0.356749	0.485633	0.272325	1.28515
2.5711	0.256695	0.0822453	-0.302894		1.73958	1.33843	0.312671	1.6955
2.60354	0.852781	0.92277	1.05589		1.71944	1.33027	0.526968	1.78524
2.43615	1.95511	-0.225264	-0.580639		1.79232	2.20487	-0.0235006	0.636486
3.98137	0.949015	0.906088	-0.54794		2.65051	2.39152	0.355863	0.933609
5.2095	0.887698	0.633201	0.302659		0.619564	1.32977	0.342716	1.42577
3.02813	1.8192	0.437347	-0.554833		1.27392	1.68934	0.178139	1.0925
1.73482	-0.0318679	0.28325	-0.556176		1.31958	1.52138	1.37322	0.442728
2.3273	1.69296	1.64489	-0.671823		1.76561	0.798714	-0.370222	0.390202
2.93641	1.0657	0.763647	-0.223559		0.694214	2.37188	1.1403	-0.299003
2.59023	-0.0918325	0.164842	-0.432424		1.51283	2.54852	0.427049	2.57761
3.09379	0.870977	0.835217	-0.658128		2.82841	0.0555528	0.612506	0.729024
2.77021	1.12602	0.734163	-0.60907		1.16646	2.06614	0.414249	1.58716
1.08524	1.0645	1.00289	-0.209472		1.60171	2.38672	0.334947	1.46253
3.06232	0.652312	0.932662	-0.767776		1.29813	2.45633	-0.230781	1.5555
1.58221	0.990528	0.634506	-0.539793		1.86662	1.69694	0.273204	2.00002
2.23204	1.5458	1.31205	-1.04263		0.207126	0.779619	1.25012	0.514979
4.4328	1.27226	-0.497759	0.791457		1.58959	1.75382	0.647251	1.1837
0.28907	2.797	1.18655	-1.18539		0.728946	0.657366	0.610141	1.50377
2.43721	2.14814	-0.47816	0.267665		1.41763	1.87117	1.05789	1.8437
1.24031	1.09227	2.62271	-0.201294		2.10369	1.30058	-0.38521	0.774107
0.212687	1.7061	0.563399	-0.406518		1.54016	0.913164	0.56476	1.4857
3.57687	2.96549	1.8369	0.257411		-0.0384237	1.37435	0.0352709	1.11055
1.66917	1.76106	2.19741	-0.755656		1.08513	1.32638	-0.0580518	1.93265
1.88172	2.34955	1.16762	-0.405005		1.83981	0.666129	-0.161596	1.65938
0.278481	0.519202	1.314	-0.156272		1.76764	0.98155	0.116845	0.862259
3.96151	2.07342	0.56666	-0.585956		2.98677	1.69438	0.873872	2.10901
3.41727	0.867923	0.589209	-0.390994		2.8407	2.9521	0.248476	0.444373
2.21568	0.920215	0.650155	0.0227881		1.93581	0.973178	0.807201	1.59865
2.39585	0.276214	0.605531	-0.797437		0.691631	1.49661	0.660779	1.79884
3.77747	0.84865	1.19041	-0.374363		1.4923	0.479333	0.167786	0.357661
3.73933	1.22392	1.7537	-0.718095		0.218872	2.24429	0.242412	0.25706
1.03372	1.02984	1.66994	-0.401109		2.55231	1.05078	1.45764	1.34344
1.06815	0.417447	0.526542	-0.476592		0.749569	0.525188	-0.071476	0.507978
3.62676	2.59244	1.31812	-0.176762		0.690622	1.44374	0.909595	1.10087
2.8729	1.65701	-0.0681715	-0.128002		0.889398	1.2173	0.410637	0.759797
0.566575	-0.61719	2.24287	-0.523831		1.36447	1.33382	0.482821	0.890236
1.28623	1.63133	1.11003	-0.510594		1.53689	1.15405	-0.462931	1.21311
1.40907	0.809173	0.476635	-0.391055		3.65685	-0.0489378	-0.183936	0.635463
1.34266	0.83489	0.742201	-0.484831		2.2204	2.73528	-0.300774	2.35349
3.97463	0.991268	0.900811	0.128076		1.54388	0.933259	1.47493	1.28576
1.80139	1.59013	1.39455	-0.227763		2.10559	1.10936	0.395222	1.25375
2.67654	-0.133529	0.196347	-0.145549		0.138996	2.21905	0.706662	0.913546
3.6077	2.00027	0.933705	1.23124		1.28818	2.17773	0.931334	0.893661
3.26748	0.733156	2.53245	-0.533647		1.48472	0.499163	-0.248052	2.03989
4.53814	2.74325	1.2302	-0.567266		1.10342	0.984257	0.389195	1.62572
3.17644	3.22225	2.14639	-0.496352		2.76539	1.99272	1.02722	1.64458
2.45772	1.87619	1.35045	-0.706683		2.1633	2.06961	-0.356608	0.54735
2.51696	1.47821	1.73647	-0.256267		2.55443	1.74914	0.0365857	0.778071
0.99572	0.374486	0.639235	-0.523972		1.17554	1.64411	0.11143	1.18429
3.97132	0.367312	0.585855	-1.32729		2.65221	0.112573	-0.301924	2.69211
0.168428	2.31852	0.786743	-0.355077		1.44681	1.06661	-0.0024931	1.49293
1.66224	-0.406483	0.8601	-0.908481		2.23409	1.46526	0.154056	1.01163
2.42031	2.51486	1.47134	0.136668		2.55542	1.67831	-0.165473	0.198576
1.6808	1.84856	0.943326	-0.645158		0.833523	1.49377	-0.176591	1.4729
2.72475	1.28207	0.313221	-0.343163		0.718667	1.14752	-0.00943299	1.69649
2.42252	1.59377	1.60061	-0.493064		1.82395	1.87713	0.257991	1.95261
1.63889	1.69259	-0.321955	-0.402485		2.05463	1.5734	0.958912	0.723975
1.69484	0.800849	1.74514	0.258745		2.00957	2.17229	-0.773588	0.93745
4.2015	0.780561	1.37038	0.632607		1.92294	1.00819	-0.174894	1.54811
1.9333	0.000371908	0.7172	-0.459843		0.671179	1.83079	0.621165	2.0781
4.20038	1.25237	0.32207	-0.161977		2.79974	2.71829	0.309958	0.949154
2.55354	0.84317	0.883009	-0.572122		2.64873	0.978969	0.336305	2.35006
2.37885	1.41576	1.15297	-0.172079		0.650334	0.284161	0.21638	2.22683
1.55438	0.214682	1.21208	0.0212156		1.64571	0.996635	0.0941893	0.698747
1.81703	0.0985876	0.409394	1.34762		1.53913	3.16173	-0.626115	1.38137
1.19713	0.908734	0.302095	-0.465922		1.50041	1.49993	0.830311	2.50759
1.18435	0.787234	-0.592719	-0.647112		1.32141	0.939272	-0.0563828	0.900576
1.48602	2.03815	-0.140574	-0.438058		1.32653	0.883608	0.988218	0.641559
1.61587	0.793621	1.53322	0.0290819		3.14819	2.28789	0.48129	1.66814
2.06831	0.800089	0.67975	-0.271744		1.56369	2.20054	0.702771	1.84881
2.33544	1.03544	0.144899	-0.907177		1.45465	0.555131	0.256654	1.39542
3.95157	1.79806	1.76839	-0.926592		1.26653	0.0276802	-0.18321	1.2293
4.49534	1.2395	-0.0807564	-0.416954		2.76424	1.23267	0.0214191	0.933485
1.63667	2.26152	1.14039	-0.0362068		1.61005	0.925686	0.618273	1.09786
2.9931	1.20556	2.31455	-0.463226		2.22036	0.838074	0.544237	1.984
2.18701	2.19735	1.74318	-0.0930863		1.78448	1.78557	0.386694	1.88133
0.9826	0.624765	1.29189	-0.942007		2.25583	1.44664	-0.286356	1.65441
3.9851	2.57848	1.384	0.049519		1.61565	0.300234	-0.062799	0.45434
3.27145	0.418719	0.955909	0.347151		1.68553	-0.0223796	0.120489	0.669901
1.40384	1.06181	0.962825	-0.396273		1.30486	2.06174	-0.0455505	1.88458
4.94254	1.89918	0.487322	-0.403826		2.00027	1.96781	1.14394	2.43635
2.36319	1.92272	1.65837	-0.315387		1.44282	2.28469	1.1262	1.50436
3.70083	2.06778	-1.2825	-0.496151		1.36451	2.04259	-0.0940532	0.229011
2.22022	1.46574	1.00775	-0.836384		3.85441	0.331057	0.693205	0.944675
4.64317	1.40903	0.433701	-0.418521		1.03021	1.80899	1.37167	0.240792
2.46791	0.950351	1.46421	-0.157397		0.422403	1.02043	0.479247	2.95713
1.96702	0.690541	0.186988	-0.0779684		0.916265	0.119314	0.574443	2.24156
2.35509	2.94717	0.549881	-0.590672		2.43992	1.59869	-0.0828355	0.156895
2.76092	0.186198	1.42583	-0.308516		2.36606	1.85462	-0.310722	1.07699
1.63248	1.72467	0.475682	-0.537439		0.0766062	1.52964	0.202611	0.830683
2.65243	-0.0181028	1.41763	-0.613622		3.22997	1.26411	0.15674	0.892918
2.49749	2.10629	1.56828	-0.192709		2.2336	2.32857	0.263309	1.09358
4.23219	0.3653	0.361645	0.183327		0.774252	1.53876	0.588342	1.33436
1.57962	0.665586	0.834978	0.382317		2.46123	1.54506	0.178429	3.30444
2.03201	0.547511	0.762831	-0.0859758		1.61449	1.27935	0.491641	1.01919
0.116427	0.471779	0.135864	-0.458375		2.5983	1.93337	0.316884	2.8274
4.24929	1.05032	1.01134	-0.576487		1.75197	1.35004	0.604181	1.20993
0.854205	1.34455	1.51221	-0.258375		1.22833	0.929495	0.396261	0.867914
1.32337	2.24017	0.311287	-0.726886		1.54105	2.18419	0.198261	1.71079
0.956731	1.53796	0.328759	-0.600039		2.18033	1.44928	0.31143	1.06644
0.451758	0.760704	1.09479	-0.562243		3.79247	2.32648	-0.45494	1.11374
3.77064	2.02682	1.70529	-0.766646		2.53145	0.16502	-0.247012	0.831614
2.98993	0.487393	0.127122	-0.974649		1.42721	1.97293	-0.0931175	1.06163
4.13256	3.23621	1.00574	-0.383812		1.96581	1.61524	0.559456	0.757833
0.733779	1.49131	1.03345	-0.406946		1.68557	0.421432	0.366654	0.583741
4.27669	1.80948	0.494915	-0.558874		0.184726	2.02921	0.670507	0.418422
1.27861	2.37572	1.76278	0.121677		1.87741	1.7102	0.246824	0.513428
3.81572	1.1836	2.78726	0.206539		1.8524	2.04583	0.750893	0.890816
2.59886	0.577863	2.0509	-0.497867		2.86812	1.56067	-0.549994	0.756357
2.62843	-0.109151	-0.0434374	0.111571		1.12711	1.89237	1.1701	2.25618
2.25955	1.27323	1.28554	-0.474019		1.7174	0.884679	0.0229523	0.949387
1.44605	-0.0485733	1.97939	0.151847		2.08683	2.22509	0.102272	1.60254
4.66131	1.5654	0.607926	0.167584		1.03105	0.28779	1.02202	1.19414
2.77397	0.846055	1.42949	-0.386778		0.711837	1.72214	1.08878	1.86509
2.19762	1.40841	1.68012	-0.505987		1.59014	1.48189	0.458353	0.878121
1.68898	0.216922	1.98457	-0.229082		2.05977	1.56757	0.198245	0.977976
5.13026	1.34399	0.0632457	-0.302315		1.11444	1.49828	0.200593	1.2833
2.64717	1.65648	1.19542	0.214786		0.349167	1.13182	0.313309	0.422222
3.82877	2.37074	0.138632	0.305709		0.959291	2.03745	0.704109	0.781343
5.13665	2.40326	0.456239	0.637314		0.761407	1.95544	0.162796	1.41237
3.61406	1.37401	0.697333	0.203907		1.63481	1.44307	0.231843	-0.159313
1.92485	0.467436	2.21631	-0.520809		1.69268	1.33856	0.78281	1.60405
1.78544	2.21618	1.64543	-0.672684		1.03126	-0.00160315	0.261871	1.90213
-0.0293483	0.933587	-0.0129099	-0.256386		2.31546	2.21182	1.2858	1.77254
3.90528	2.00305	1.52549	-0.629246		1.47345	1.6046	-0.164383	1.08529
3.93808	1.16239	1.06741	2.40327		0.882748	0.995906	0.353835	1.64346
1.71188	2.49375	0.904301	-0.538137		2.07042	0.954744	0.0719642	1.04425
4.5329	1.64382	1.86957	-0.303678		1.70884	1.79502	-0.198202	1.29072
3.01525	1.03829	0.576554	0.207601		1.81627	2.51971	0.400543	1.09731
4.79341	3.27852	0.441573	0.586926		0.933067	2.13546	0.12298	1.4827
1.99559	-0.0736114	0.0169947	-0.246308		1.58733	0.460999	0.557599	1.58275
2.55752	1.79409	0.6263	-0.330189		2.82725	2.02198	0.698143	1.76728
1.58048	0.881408	0.43286	0.423433		0.91172	0.633547	0.138573	1.07359
4.1493	1.8361	0.642943	-0.558173		1.80558	0.748387	0.0528745	1.65919
1.10728	0.812742	0.776276	-1.12522		1.49931	0.934803	-0.0644728	1.44392
2.5564	-0.21636	0.835135	-0.247689		1.35224	2.29963	0.454844	1.95478
1.18713	2.23765	0.659797	-0.188274		1.45435	1.16406	-0.22654	2.06351
1.54157	1.28324	0.283444	-0.523318		1.14539	0.716833	-0.488625	0.932703
3.43839	1.18811	0.664814	-0.562324		3.24829	1.11199	-0.368964	0.259576
1.68123	2.05905	1.14287	-0.309746		1.61876	1.01973	0.126449	1.72275
3.84069	1.40109	-0.295302	-0.264252		1.09927	1.42967	1.04174	1.4
2.58208	0.208969	0.619225	-0.423318		1.78374	0.280608	0.262755	0.43643
1.91815	1.83901	1.08753	-0.404921		0.796188	2.38747	0.522863	0.515944
4.29041	1.14016	1.4976	-0.126678		0.155095	2.43384	-0.0463217	0.535625
2.62499	1.78236	0.606937	-0.315514		1.772	1.0729	0.00427563	0.997036
3.15639	1.16063	-0.155749	0.230666		2.35008	2.53073	0.735407	0.890182
2.31021	0.626749	1.85671	0.668862		2.2195	0.569391	-0.384937	3.85509
2.38316	2.50796	0.213279	-0.193617		1.67694	1.82292	0.553346	1.16955
0.961014	0.966134	1.07567	0.0413206		2.76706	1.20977	0.292963	0.89785
3.42376	0.544826	2.36931	-0.889241		1.49159	1.68065	-0.249734	1.44854
4.91137	2.03704	1.14736	-0.136464		0.880573	0.404474	1.52901	1.69352
0.0872193	1.79526	0.441562	0.501354		1.57382	1.22001	-0.538782	0.977839
1.0878	2.1818	1.15196	-0.143576		2.66928	1.71013	0.785695	1.34738
3.00146	1.63712	1.68095	-0.373809		0.588621	0.0495371	0.259861	2.03495
2.06465	2.11069	0.210774	-0.530242		4.17341	0.799813	0.591855	-0.527901
1.20034	0.630467	1.16481	-1.3602		0.50641	1.27563	-0.415856	0.113627
2.65036	0.168983	0.536326	-0.672637		1.4349	2.67396	0.969901	1.56756
0.321618	0.789151	0.740799	-0.244764		2.47244	1.41758	-0.261479	0.99777
2.83218	1.94431	1.79572	-0.184782		1.79265	1.87736	0.313383	1.41419
1.06152	1.4709	-0.635887	-0.150743		1.53765	0.596058	0.209432	-0.0496217
1.95628	1.70893	0.284236	-0.506993		2.19363	2.2582	0.0172472	1.20085
0.960766	1.66135	0.35045	-0.141031		3.31121	2.31479	0.888974	1.90583
1.7481	1.39776	0.0441925	0.477861		2.12467	0.434778	-0.131822	1.45094
1.59575	0.996887	0.23057	0.545245		3.12249	0.722914	0.0843682	1.24489
1.63752	0.28618	2.23669	1.1507		1.86281	1.21361	-0.120046	0.199036
2.11007	1.57507	0.921175	-0.368502		2.90097	2.02488	0.383227	1.37663
4.53354	2.34386	0.698173	-0.56108		0.876554	2.5355	-0.35186	1.22896
0.956839	-0.326496	0.561691	0.0667495		0.311629	0.817249	0.31899	1.37098
4.88506	0.618637	0.509761	-0.293088		2.32389	2.2329	0.0622984	0.983688
2.93335	1.48102	1.46539	0.938254		1.27177	0.295937	2.24766	1.81796
3.17585	-0.241973	1.50011	-0.789175		1.0704	1.02939	-0.380589	-0.11475
4.38196	2.09494	1.19771	-0.389455		2.48662	0.878821	-0.338968	1.17217
1.74275	1.96216	0.946158	-0.636887		3.23579	0.635717	-0.524739	0.591619
1.8443	-0.257855	0.73794	-0.781759		2.51121	-0.10337	0.138099	1.44696
3.25984	0.0868005	0.456927	-0.883842		1.85702	0.374786	0.531523	1.27819
2.45629	2.40439	0.623568	-0.436421		1.89432	1.32458	0.336451	2.01592
1.23076	1.52358	0.750595	1.74805		2.19862	2.21469	-0.278406	2.85432
2.31627	0.313987	-0.113487	-0.693949		0.913367	0.686188	0.807336	1.32258
3.24984	1.28976	0.255184	-0.407328		1.43844	1.99512	-0.0898368	1.40651
5.6225	0.559721	1.21457	-0.161773		1.66323	1.49141	-0.0843357	1.98663
1.02275	0.721369	0.51972	0.509792		1.59983	1.39837	0.746241	1.80236
1.61452	0.88693	1.76121	-0.202549		0.274906	3.29087	1.36176	1.65721
-0.11091	1.12173	1.12456	0.720894		2.44113	0.528363	0.285515	1.94484
2.02199	1.41565	0.310906	-0.350442		1.04576	2.5835	0.335742	0.529427
3.72203	1.4248	1.1437	-0.730099		3.8939	0.739659	1.62026	0.456261
4.58618	1.82742	0.133223	1.00671		1.95823	2.5233	0.305545	2.34733
2.19473	1.74516	-0.0979827	-0.931323		1.20068	1.30905	0.0926247	2.22545
0.975119	1.85492	0.812354	-0.168428		2.09338	0.63518	0.367785	1.19017
3.48343	0.447264	1.27193	-0.331932		2.37027	0.299225	0.668231	0.199292
4.8793	2.28263	1.05765	-0.200667		0.669786	2.14239	0.354044	0.500506
2.49706	1.67801	0.954089	-0.428864		0.460687	2.80834	0.937271	1.90372
3.30085	2.26375	0.504047	-0.0573789		1.91612	0.760277	-0.330525	1.91157
2.95319	1.59962	1.53213	-0.429653		0.704395	0.542513	0.653921	2.05836
3.94462	0.262386	0.312359	-0.394668		0.784735	2.79463	-0.106225	1.40299
3.174	1.31433	0.941516	0.613981		1.0535	0.683471	0.629892	1.5439
3.84956	2.8149	1.23136	0.00392269		1.6737	0.468801	0.892719	1.98352
1.51702	0.664082	1.17216	-0.3764		0.85657	1.0802	0.422975	2.67643
3.9216	0.813268	1.20726	-0.457486		2.02027	2.73499	0.526342	0.80287
3.27978	1.15629	0.339842	-0.545368		1.08056	1.5396	0.101194	0.865094
2.37075	0.561526	0.70169	-0.418235		1.74517	2.25545	0.349288	1.83851
1.50417	2.45257	0.354958	-0.354748		2.82891	1.07672	0.57031	1.23714
1.34836	1.80511	0.672882	0.00819097		3.08855	1.99278	0.076326	0.808449
2.74781	2.55013	0.646651	-0.161592		1.68567	0.873144	-0.520775	0.317694
3.36838	0.0697344	1.91076	-0.180606		1.44237	1.40685	0.883749	1.95386
2.93484	0.0146128	-0.261941	-0.313202		2.26172	1.07889	0.122086	0.697858
3.93722	1.51926	-1.18514	0.0909385		1.7272	2.42871	0.170309	1.22474
2.26358	1.89366	1.01764	-0.0706848		1.28093	1.76627	1.77247	1.30273
3.99067	-0.491956	0.537658	-0.612972		2.23377	1.42249	0.294504	2.09977
5.30257	0.00459427	0.562554	-0.214792		2.84016	1.90059	1.09432	2.18975
3.66315	1.75404	0.740252	-0.269198		3.49106	1.72629	0.779386	1.03132
2.74765	0.757639	0.856509	-0.193833		2.80316	1.23687	0.469072	2.43507
2.10557	1.52085	2.13861	-0.346337		1.18133	0.469366	1.20772	1.87026
1.79871	0.961735	0.628337	0.014014		3.32312	1.8017	0.166139	1.46013
3.96872	1.84852	-0.549776	-0.559037		1.60354	2.40021	-0.289817	0.916994
3.65365	0.137735	0.991357	-0.093003		2.17881	1.55945	0.746289	1.85132
3.07422	0.192304	0.115387	0.0266745		1.14704	0.329497	-0.102959	0.747662
3.32414	0.0494771	0.253338	-0.362994		1.40214	1.164	0.653466	1.89634
0.986465	1.8028	0.950191	0.705654		0.5684	0.988583	0.389129	1.61569
2.49981	1.66729	1.51191	-0.601521		0.689861	1.93616	0.556684	0.66461
2.20325	1.97129	0.647198	-0.289956		0.351671	2.10313	1.10068	2.02763
4.0808	0.920691	0.683004	-0.0845434		3.41313	0.420242	0.798787	0.754681
1.93635	-0.179814	0.857872	-0.501659		2.92805	0.216537	-0.111571	1.92038
1.98021	1.55052	0.856142	-0.114635		1.82922	1.18963	-0.0639723	1.29782
3.39955	1.17839	1.0223	0.188476		1.40017	1.84801	1.5055	1.3917
2.39559	0.683593	1.60139	-0.544296		1.52043	-0.0801319	-0.172571	0.617096
4.72761	1.93007	0.570787	-0.591909		1.86115	1.31495	0.302993	1.64593
1.19884	1.75522	1.18461	-0.415654		1.27932	1.63852	0.768378	0.121518
1.3577	0.880862	0.837506	-0.451139		0.369898	0.329758	1.62297	1.50223
2.83983	1.16679	1.0108	-0.540027		0.513157	1.85136	0.072981	0.282712
3.39053	0.854785	0.342454	-0.997822		0.298456	1.82147	0.603881	2.25093
2.97966	1.52617	1.46147	-0.25743		2.46078	1.28127	0.734463	1.517
1.83043	0.77991	0.80639	0.219833		0.477656	1.30494	0.642267	2.16221
2.15874	1.14873	1.10821	-0.516882		0.645708	1.50745	0.971857	0.462973
2.77972	1.2198	-0.455138	-0.469231		1.72364	3.26948	-0.22162	1.54231
2.83812	1.71706	0.550988	0.309069		1.15813	2.48362	-0.336874	1.98947
3.17622	1.34932	0.672494	-0.172652		1.38206	2.29377	0.798842	0.758141
3.54513	1.56143	0.49231	-0.403242		1.5736	1.30327	1.29155	1.95066
0.920269	2.63948	1.28349	-0.562617		0.651063	0.818344	0.366114	0.840645
1.7243	0.652236	2.78411	0.447748		1.31951	1.13046	0.131545	1.06983
3.37783	1.27157	1.47748	0.39175		2.26227	0.689076	0.207254	1.42702
3.74869	1.32581	1.51269	-0.407625		2.28645	0.0729295	0.563233	2.13952
1.90497	0.776736	1.45655	-0.260593		1.0878	1.97611	0.619767	0.985934
3.00964	1.07187	1.88905	-0.207539		2.81773	0.421103	0.376558	2.85469
1.14199	0.816701	1.8998	-0.415326		3.81607	1.9283	-0.470067	1.51149
2.32561	-0.073298	0.984832	-0.145546		1.29783	2.09197	0.528932	2.08394
3.50561	-0.192413	0.5878	0.284762		0.797737	1.12249	-0.00349432	0.632047
4.63904	-0.138509	1.09927	-0.812707		0.686265	1.23027	0.493279	1.97707
3.03728	0.239176	0.794782	-0.248782		1.88721	-0.246416	0.236149	2.26928
1.77015	1.03929	0.509094	-0.121062		1.86621	1.61853	-0.30226	1.07908
5.26498	0.791621	0.278216	-1.00975		1.55612	1.60395	-0.0280497	2.20406
2.57095	1.09362	-0.341623	-0.832496		1.49766	0.435296	0.305894	1.74168
0.962135	1.18795	0.213583	-0.683464		3.21366	1.72071	0.423866	1.62677
0.616314	0.783384	1.42635	-0.15516		1.52854	0.889822	0.157638	2.13699
2.58806	1.20287	0.162886	-0.058325		0.630173	1.92651	1.18651	0.948254
2.15688	1.43881	2.0938	-0.515203		0.778241	0.387646	0.279256	1.96633
1.41192	-0.241546	0.244762	-0.436643		2.22681	1.52651	-0.0105832	1.09706
4.23154	2.17578	-0.196032	-0.936432		2.44426	2.09097	1.34111	-0.292688
4.5824	1.66974	0.67189	0.0381519		1.30785	0.68209	0.966714	0.0388662
1.04913	0.0978296	-0.151407	-0.922223		2.241	0.227322	0.207748	1.17852
2.48656	-0.290913	1.65915	-0.699757		0.340193	3.20426	0.3836	0.679059
2.46939	-0.0741269	0.925018	0.00268246		0.239525	1.29251	0.58018	0.573002
1.82464	2.21503	0.705072	-0.358021		0.775728	0.329545	1.21472	0.833661
3.23744	0.515681	2.67514	-0.00689914		0.29111	0.458367	0.395678	0.959331
2.73533	1.78633	1.2503	-0.531574		0.933745	0.235772	1.65501	1.32636
4.52524	2.25327	0.808392	-0.523356		1.84994	1.54484	0.560805	0.503862
4.63131	0.621934	0.972406	-0.454015		0.919792	0.775013	0.572184	0.892417
4.12602	1.49466	0.813825	-0.465089		0.917113	1.30245	0.0180864	0.432839
2.34451	0.921162	0.413059	-0.213775		1.73665	0.54596	0.860813	0.981252
4.26661	0.236495	0.74012	0.654604		2.62534	0.780865	0.550152	2.59695
0.70602	0.797223	1.83891	-0.725869		0.0266129	-0.243595	0.86883	0.139092
3.09978	1.31648	0.644159	-0.363232		3.25401	0.0678069	0.583069	1.24416
4.54036	1.36271	-0.500674	-0.0459468		2.18641	2.74591	-0.00461839	0.734992
5.00986	1.19962	0.285386	-0.133718		2.05772	0.77439	0.754917	0.676602
4.33601	0.959305	0.569784	-0.423337		2.89655	-0.0920215	0.185371	1.47049
4.16499	2.15077	1.05747	0.470338		0.771609	0.665576	-0.177787	0.202077
4.43326	1.14857	1.90264	-0.163866		1.15204	3.13683	0.0850984	0.734597
4.53606	0.417262	-0.31504	-0.231351		2.32642	2.35826	-0.388182	2.62949
4.13114	1.9623	1.94309	-0.914102		2.45015	2.17646	0.961177	2.48296
3.04013	0.967444	0.706806	0.0535736		1.91714	1.26369	-0.17591	1.0892
3.37975	1.62101	0.931789	-0.462388		1.15395	1.52926	1.69323	2.02374
4.33954	1.7568	0.61298	-0.438378		3.63479	0.696836	0.863773	1.3292
4.26325	2.38402	1.12178	1.73067		1.03622	0.950366	1.01741	1.32684
4.56882	1.01389	1.10135	-0.506091		1.59656	2.2101	0.797603	1.39406
4.52819	-0.23454	0.732882	-0.575132		0.424513	1.18761	0.367582	1.29658
4.62337	1.82997	2.18323	-0.871748		0.649772	0.496483	1.2795	1.28618
3.43575	1.45615	1.70901	-0.0710002		0.175829	0.533995	0.958493	1.57416
4.26574	1.88137	1.71091	-0.487449		0.660652	1.09816	0.780916	1.93122
3.29111	1.15351	0.989345	-0.316508		1.60793	0.968168	0.729753	0.293799
5.04531	0.378822	0.653818	-0.157711		2.64104	0.64183	1.12898	0.445158
5.52683	0.964614	1.66815	-0.045372		2.15947	2.35217	0.187442	1.44788
3.40112	2.5129	1.61435	-0.239812		1.08662	0.833708	0.695216	0.862075
4.67571	2.05663	0.0836709	-0.428059		0.890194	1.01598	-0.152233	1.08188
1.6631	3.19974	1.54059	0.774961		1.47762	1.84021	0.699986	1.0103
3.42927	1.63201	0.145027	1.18932		2.30956	2.48212	0.177745	1.08869
2.56933	2.36923	-0.0420633	-0.0249577		0.18264	1.84346	0.580771	2.16732
1.74846	-0.250155	0.757084	-0.636297		2.28399	1.38864	-0.0153601	1.23212
4.08836	1.10561	1.34002	-0.430853		1.82246	1.46005	-0.289012	0.116096
3.24809	0.693635	0.936955	0.0282138		0.619262	1.12173	0.169166	1.47803
4.50639	1.4164	1.95179	-0.0684469		1.0971	1.28009	1.56814	0.791192
0.770922	0.537518	-0.338167	0.204307		1.63244	3.2194	0.175381	2.20286
2.94255	1.52891	0.389953	-0.346897		0.754049	0.659078	0.774372	0.518538
0.607359	1.95865	0.971082	-0.0709615		0.914713	1.8172	0.572689	0.895754
1.62148	1.89559	0.447573	-0.326058		2.28483	2.16302	0.309346	1.26383
4.53485	2.37559	-0.17575	-0.523349		0.644307	1.64822	0.616272	2.74175
2.43986	2.13998	1.66479	-0.361342		1.81074	0.367097	0.477764	0.161061
1.75847	1.78593	2.01181	-0.0354571		1.76367	1.2077	0.451589	2.03978
3.0201	1.97855	1.2396	0.0422337		1.26164	1.07193	-0.188071	1.31218
4.88451	2.05902	0.981357	2.34527		2.35296	0.77521	0.396914	0.98227
4.25506	1.77576	-0.0178983	-0.29194		2.73299	1.20678	0.839471	1.20543
3.9845	0.943078	0.600819	-0.142563		1.56352	-0.78733	0.560373	0.886284
3.51362	1.7492	0.706396	-0.531076		0.719751	1.10802	0.484303	1.51282
4.75393	2.51777	1.75587	-0.756976		0.419343	1.2544	1.11564	2.40829
4.26565	1.84678	0.312406	-0.85293		1.69691	2.14536	0.922762	1.92766
2.64523	2.65716	2.76138	-0.350654		0.212766	2.01761	0.231073	2.93459
4.07065	0.722023	0.586332	0.0834481		1.02543	1.74047	-0.280244	1.38255
4.61891	0.951032	0.370042	-0.674955		0.186977	0.857518	-0.356312	0.575425
4.71241	1.15285	1.13471	0.515477		2.56915	1.58252	0.634028	1.56159
1.47289	1.35945	1.08563	-0.0668596		0.669112	0.804278	0.0384649	0.896045
3.1704	0.0250945	1.90127	-0.521227		0.568427	0.471872	0.327535	1.39928
1.62074	-0.0322088	1.15264	1.06324		1.07607	1.24316	0.853014	2.16252
5.36557	2.99843	0.425769	-0.489645		0.910468	1.51658	0.363006	2.02399
3.57675	1.89628	1.02996	-0.360424		1.50947	1.13972	0.446589	0.574337
3.17822	0.313205	0.0906428	-0.438022		2.53913	0.643433	0.831274	-0.408473
3.30748	1.42968	1.77571	0.847653		1.58764	-0.391485	1.09077	-0.204448
4.0714	-0.323427	0.754104	-1.51928		1.33467	0.51242	0.878844	1.19596
4.86719	1.10122	1.14757	0.522582		2.16123	2.09096	-0.254587	1.31745
3.29984	1.3433	-0.200351	-1.12343		1.32825	1.11918	0.264668	1.24787
5.35041	1.11187	1.14503	-0.315791		0.385631	0.696672	0.528674	0.591882
2.85484	2.14954	1.89424	-0.365619		-0.378773	1.28985	0.626175	1.07258
2.22226	0.795366	-0.470257	-0.668561		-0.179843	2.01273	0.636255	2.23737
0.445664	0.863635	0.248208	0.201994		0.0554249	0.688056	-0.28895	1.63152
4.22602	2.57613	0.183788	-0.387892		1.25298	0.695138	-0.245007	0.250819
3.912	0.557515	1.36132	-0.686462		1.59887	0.500451	1.02487	1.08758
2.29417	0.174323	-0.269103	0.35422		0.757946	0.999976	0.124744	1.11353
2.40503	2.49037	0.238357	1.76095		1.6437	2.3768	0.580757	0.866238
3.93072	1.29764	1.50367	-0.861422		4.69692	1.70591	0.17475	1.98431
1.14262	-0.0890589	-0.726429	0.00795345		0.657336	1.02925	-0.166091	0.877705
1.39421	0.68633	1.94678	0.0844257		0.854601	0.724755	0.955601	1.25431
3.93439	0.428037	0.746739	-0.669375		0.87602	1.63829	0.279931	1.42693
3.17064	2.58221	-0.0363716	-0.0217408		1.19713	0.520673	0.741532	1.68014
1.21548	0.468753	0.00729812	-0.196812		2.2497	1.91881	-0.610313	0.571658
4.82153	2.58745	1.77012	0.0584367		1.72838	1.2014	0.489707	0.958418
3.19115	0.943261	0.912406	-0.420952		1.41444	1.47936	0.613391	0.774935
4.76476	0.370267	1.95141	-0.253487		1.70392	0.713058	0.00675757	1.1638
5.56728	0.624497	1.39963	-0.674505		1.60486	0.529921	0.762355	1.69521
4.3236	1.28547	0.787648	-0.0454438		2.28549	1.03093	0.665386	3.43128
4.31938	1.76814	0.267836	-0.585311		0.603591	-0.0257061	0.307684	2.00802
3.61501	0.551988	1.50931	-0.309833		1.44638	-0.212031	0.556942	0.960584
1.43331	1.78739	0.313059	-0.65234		0.705415	2.55157	-0.806166	2.0097
6.23963	1.70678	0.609749	0.353314		-0.191069	2.51887	0.772929	1.6415
1.85254	1.85938	1.21192	-0.0646836		0.563495	1.94837	0.332494	1.29997
3.78224	0.930754	0.180247	-0.411949		0.511887	1.51595	0.404083	2.10464
2.79198	1.35355	0.696013	-0.492094		0.569368	1.40045	0.012487	1.44169
1.60006	1.08216	0.72309	0.0570382		0.990259	1.37161	0.200624	2.23981
2.76934	1.11866	2.36965	-0.426792		0.816746	0.28547	0.937672	1.81381
5.54578	-0.317614	0.87742	0.110927		0.910226	0.722697	0.74566	0.371451
3.27536	1.14437	0.081607	-0.675414		2.21042	1.16285	0.953124	1.10514
4.26839	1.02887	1.607	-0.0990207		2.09429	0.00672605	0.840324	0.844978
3.97132	1.34255	0.605267	-0.609317		0.362728	1.40283	0.0543534	0.613051
3.46503	0.66477	2.31017	0.312824		2.08867	2.47091	0.271255	1.59887
1.60888	2.07898	1.96705	-0.647116		1.3229	0.921448	2.11244	1.44568
5.5998	1.91829	0.189054	-0.730739		0.753261	1.39607	1.00235	2.75314
4.37992	0.158339	2.59289	-0.520372		1.67818	2.29691	1.01938	1.57204
4.32229	0.505892	1.16802	0.830893		1.22583	1.15508	0.338628	2.02161
4.26303	2.31534	1.20381	-0.284227		1.31248	0.825802	0.232937	2.35755
2.24713	1.59531	0.702224	-0.547946		1.9223	0.696309	0.302634	0.555357
4.11632	1.87594	1.00887	-0.648837		0.946087	0.688645	-0.302964	0.954676
3.24902	0.437176	0.929936	-0.0458712		1.53171	2.30664	0.384683	1.21029
4.2312	2.14979	0.600418	-0.267011		2.28834	2.26998	0.85934	0.755433
3.50462	0.335543	2.61114	-0.353507		1.65442	0.833656	0.819322	1.47076
3.80214	0.15819	1.68161	-0.329471		2.59722	0.589072	-0.240844	1.37305
3.92264	1.35856	2.01241	-0.296543		2.41458	1.05094	0.926859	0.764855
1.83638	1.23534	1.07597	-0.885394		1.90825	0.597685	-0.138203	1.15095
5.11713	2.48863	1.54617	0.159726		2.18567	2.14966	0.556099	2.03411
4.08747	0.0139466	0.994511	0.179547		2.13915	1.21183	0.0318213	1.41757
3.19048	1.3695	0.596211	0.950007		1.06974	0.445749	0.123681	-0.183112
4.30098	1.63762	1.16385	-0.828409		1.31701	0.185741	0.771326	0.138861
3.6664	-0.566311	2.01457	-0.906172		0.265679	1.33905	-0.137182	1.24825
1.72565	2.00078	1.7878	-0.518822		1.15151	1.67709	0.918466	1.51136
5.60531	1.18655	1.01363	-0.277331		2.21456	0.850124	0.38563	1.17458
3.25523	2.22595	1.68451	-0.56931		0.962009	1.92706	0.47549	0.611657
2.89608	0.476105	-0.295564	-0.262516		2.08889	0.313494	0.261135	0.867745
4.5393	1.63134	0.643681	0.00124586		1.32217	0.536676	0.469274	1.20188
5.22409	1.56536	-0.0114729	-0.419282		0.718324	1.94668	0.105817	1.5213
5.14071	1.41003	0.334931	-0.225035		1.22226	2.49422	0.631197	1.46926
4.17226	0.415362	1.67092	0.854275		0.0748568	1.69518	-0.0586849	3.20152
5.4239	0.618865	0.340439	-0.449961		0.0634534	0.977081	-0.188847	0.69645
4.95	1.72045	0.852255	-0.496595		0.632827	0.859444	-0.0784895	1.64588
4.67405	0.386483	-0.237515	-0.24418		1.55252	2.99424	1.40001	0.795658
2.65762	1.99969	1.22772	0.025726		1.49879	1.73114	-0.233925	1.09026
4.29749	2.68247	1.29508	0.0898		0.817085	0.914354	-0.180767	1.19817
4.78154	1.55902	0.34598	0.28006		2.69075	-0.479136	0.700925	2.37401
5.02682	0.118616	0.697265	-0.276265		0.66244	2.41175	0.294495	0.958414
3.92503	0.763737	0.374897	-0.225194		0.335788	0.913419	0.544381	1.42781
5.02925	1.71039	1.10452	0.166803		0.442096	2.68256	-0.121356	0.0552727
1.90482	1.1198	0.200181	-0.342208		0.569644	2.20611	0.943294	1.0374
3.96073	1.8382	0.784194	-0.378838		1.50977	0.183487	0.543645	0.332171
1.45821	1.37605	1.09347	-0.0469601		1.31524	0.50365	0.0622405	0.959333
3.81421	0.390066	1.72621	-0.344836		0.18908	1.99044	0.349631	1.22961
4.84117	-0.0938512	1.51204	0.0515686		1.19865	2.56636	1.13582	2.0872
3.62184	1.71358	-0.0598245	-0.254008		-0.00289438	2.39016	0.695706	1.39456
4.35694	1.66378	1.39699	-0.58267		0.98781	1.93475	0.151471	0.201234
4.34364	1.82684	1.97663	-0.871084		0.143467	0.566196	0.376126	0.337862
3.80398	1.88452	0.286736	-0.876854		0.589311	1.359	1.01795	2.34631
3.6279	2.65857	0.308009	-0.804299		3.26261	1.18566	-0.365579	2.614
4.37855	1.48079	0.715652	0.481063		3.78691	1.19332	0.112493	1.67094
4.68921	-0.0134008	-0.0572093	-1.19741		1.31458	1.14035	1.46971	-0.0650377
3.07303	0.958707	2.64254	-0.580522		3.06628	2.18528	0.345934	-0.134459
3.85101	0.168532	1.25714	0.21759		2.22066	1.6768	-0.0311347	1.21649
2.55607	0.893417	0.448167	-0.71138		1.74668	-0.214149	0.279958	0.232503
1.37176	1.8519	1.46315	0.0268132		1.53217	2.47153	0.532106	1.23968
3.62025	0.874084	0.830106	0.250069		2.21582	0.93587	1.07869	1.61376
2.49052	1.26217	1.27929	-0.259611		3.29193	2.23538	0.419101	2.35218
3.3826	1.56052	0.607235	-0.405416		1.9005	1.90455	-0.300851	1.43746
4.73707	0.0541615	1.96671	-0.266355		1.56374	0.878404	0.287832	2.19211
4.22413	0.657046	0.653068	-0.581728		1.97658	2.48003	-0.410663	2.44587
4.22047	0.523177	-0.261605	0.468265		1.94647	1.38919	0.0787123	1.60245
2.20822	0.76563	-0.159849	-0.0171989		1.80398	1.50438	-0.144557	0.44634
3.29334	0.770447	0.050083	-0.478902		2.34738	1.84374	1.05956	2.41411
3.75781	0.126854	1.01446	0.0586646		0.340055	1.6302	0.0574322	0.757714
2.67435	0.853393	1.55315	-0.584472		1.35428	1.22281	0.628145	2.48204
5.00079	0.197883	1.02058	-0.4896		1.20491	1.52869	0.225199	2.00333
1.72861	2.55714	1.71709	0.132798		2.12176	1.63228	-0.201203	1.9906
0.948747	0.645586	0.761745	-0.341241		0.37105	2.369	-0.0620921	2.10583
2.13983	1.93855	1.02352	-0.345369		0.883408	1.52424	0.452303	1.93162
2.83766	1.24503	0.985501	-0.184413		2.35607	3.1001	0.875341	0.59266
3.88237	1.02155	0.39572	-0.433016		0.973183	1.99085	1.04452	0.916062
3.76548	1.77342	1.00434	-0.139448		3.12584	2.45601	0.468978	1.76575
4.37633	2.49283	0.748788	0.255896		1.59783	2.69056	0.252665	0.882816
2.03711	1.9647	0.633466	-0.451152		1.26091	0.717071	0.409233	1.84787
3.05621	0.843746	2.18857	-0.0581352		3.89192	0.943099	0.249349	0.322999
3.72027	0.899375	1.64695	-0.156674		1.58727	-0.721754	1.2747	1.55678
2.92442	1.34754	1.37242	0.453718		1.23665	1.69774	1.16629	1.84651
2.89167	0.30517	2.08714	-0.244016		1.89243	0.494148	0.415216	0.66117
1.36195	0.638035	0.611246	-0.585435		2.04198	0.0788895	0.0617012	0.61613
3.67129	2.09177	0.234194	-0.247966		2.07907	1.08027	1.83596	-0.157089
3.61745	-0.260605	2.14954	-0.0115503		2.30577	0.932235	0.743084	0.78473
4.12495	2.10148	0.572352	-0.167007		1.21726	0.912983	-0.105596	0.819869
4.24827	1.21271	0.845146	-0.0502469		0.944341	1.16861	0.633373	1.09738
0.636578	0.243955	-0.0789938	-0.218386		1.65462	2.04594	1.16337	3.5016
5.5954	2.50755	0.241808	-0.498889		1.56287	0.416783	1.28623	1.21582
5.21222	2.93363	0.440955	-0.516019		1.51169	2.02634	-0.426978	1.3714
4.90258	1.78452	1.68091	-1.14174		0.690063	1.15221	-0.043563	1.46952
5.09431	1.27416	1.06484	-0.127236		0.406893	0.726651	0.748422	1.34403
5.39698	-0.270578	1.27035	0.470541		2.14337	3.46961	0.322817	0.606536
4.47153	-0.351359	0.131582	-1.59436		2.39382	0.608947	0.627043	0.896758
3.22865	0.327264	1.00157	-0.0938487		2.02005	0.682497	1.3347	0.86389
2.16894	0.789279	0.276041	-0.375806		1.74117	1.79184	0.276209	0.683147
2.66079	1.54343	1.09493	-0.726382		2.79058	2.5204	-0.0715218	1.47451
4.55252	0.110769	1.07857	-0.0174031		3.12198	3.76103	0.321109	1.34023
3.49338	2.09804	2.97341	-0.189148		0.876588	1.45409	0.167504	2.04607
3.61617	0.830052	1.427	0.918682		1.78042	1.0223	0.441778	1.8156
2.46504	1.20998	0.502405	0.0179511		2.95246	2.41939	0.980595	-0.469284
4.51612	1.77008	-0.452743	-0.302799		2.62779	1.08772	-0.243391	2.07765
3.20954	0.854679	1.50437	-0.0298911		0.198418	0.770272	0.154909	1.06404
4.91498	0.153344	1.28165	0.350381		1.31592	2.61619	-0.204309	0.446537
4.80713	2.3647	0.449453	-0.724287		2.61267	1.02657	0.648497	0.977659
2.74671	1.53139	0.533784	-0.139666		0.306717	0.708873	0.0500414	1.16919
3.93723	1.44505	0.993954	-0.000963389		1.41469	2.82228	-0.400636	1.4418
4.22626	0.982189	-0.422253	-0.369514		1.43904	2.19675	0.351254	0.388702
1.00578	0.968854	0.143619	-0.694025		2.90185	2.26859	0.282701	1.33043
5.59689	1.51926	1.20724	0.301799		1.30438	2.43136	-0.149122	1.32615
0.641598	0.73114	0.112525	-0.580674		2.89193	1.32347	0.611065	1.59217
4.8897	0.589102	1.75425	-0.585697		0.838825	0.391294	1.00851	0.314575
2.76266	1.12499	1.04608	-0.848237		0.820332	1.45704	0.621519	0.559355
4.26248	0.903027	-0.36824	-0.389812		1.29239	1.57331	1.35517	1.50707
5.30838	0.609103	0.587371	0.582946		2.17105	0.321212	0.617183	1.18476
3.55903	1.73022	0.0442812	-0.526916		3.09062	1.64136	-0.435209	1.31235
3.99126	1.59487	0.961281	-1.04572		0.643861	3.36415	-0.123957	1.32584
5.14593	3.13297	0.929903	-0.612561		0.845014	1.62452	0.0552572	1.52185
4.05306	0.895818	1.3137	0.0109879		0.966775	2.05248	0.845119	1.98156
3.81625	0.193757	2.03575	-0.547218		1.03925	0.411588	0.979591	0.902182
5.58228	0.365798	1.24509	-0.538084		-0.250012	1.25727	0.280592	1.63515
3.75652	0.969662	0.580877	-0.566603		3.73002	1.01109	-0.176174	2.60949
3.57391	1.79584	1.3795	-0.172627		0.67543	1.6243	-0.146839	0.503539
2.362	2.25397	1.97797	0.377092		2.84332	1.93283	0.294299	2.03818
2.88293	2.00038	0.538765	0.453114		2.04112	0.570407	0.470217	0.993366
1.4594	1.8043	1.91977	-0.352332		0.357183	2.46883	0.181471	1.51988
4.25659	1.24034	0.456478	-0.110964		2.22921	1.55266	-0.445452	1.14603
4.5255	1.3088	0.573373	-0.188036		1.84721	1.13761	0.95735	0.620727
1.25544	1.17237	0.762249	0.463151		1.51147	-0.252185	-0.0185084	0.157437
4.24929	2.52241	2.02937	-0.698399		2.08344	2.45782	1.29819	1.0925
3.99529	0.441665	1.02372	0.647818		0.99032	1.60313	-0.356418	0.371726
4.55386	0.967861	2.3771	-0.150839		0.429549	0.879034	0.10536	0.285965
5.19071	1.41812	1.00847	-0.323265		0.532631	0.0532849	0.318411	1.80666
4.68509	0.45992	1.3314	-0.12908		1.03691	1.74852	0.208525	1.03079
4.18195	0.49584	2.34357	-0.0465573		1.25068	2.10238	0.154669	1.89488
2.31256	0.758987	0.174382	-0.731193		1.3262	1.3433	0.642829	0.389713
1.15955	1.48229	0.906874	-0.49379		0.461861	1.7303	1.07308	1.3031
2.16605	1.26029	0.216009	-0.615325		1.66404	0.901155	1.32027	1.2206
3.636	2.00892	2.3985	-1.59907		2.12083	2.31734	0.658529	1.47043
4.21171	1.24109	3.04235	-0.128448		2.1114	2.58991	0.428283	2.78394
4.59141	-0.0512514	1.16973	0.318384		1.24065	1.87583	-0.346573	0.796139
4.1494	1.35602	0.219475	-0.568149		2.08619	0.286835	0.0182273	1.33868
4.39018	0.809655	0.686186	-0.678962		0.280387	1.44171	0.021313	1.44914
1.61922	2.31026	0.481245	-0.27056		2.26999	1.16928	-0.0773018	0.37718
1.52362	1.54867	1.17491	-0.339607		0.201022	0.470359	0.232839	2.46289
1.77085	0.15493	0.066953	-0.0896405		1.55562	0.114294	0.561901	1.8487
3.53125	-0.120651	0.889211	-0.350741		2.11714	1.23251	0.187261	0.787233
1.39232	0.24509	1.99478	0.545237		0.299998	0.433223	-0.227999	0.712927
4.55225	0.498285	0.435245	-0.0915686		1.09284	2.97844	0.265775	0.123984
5.50986	1.30029	2.64195	-0.659636		1.13907	1.70174	-0.256566	0.374625
2.11135	1.41718	0.917363	-0.509823		1.66139	1.40693	0.379172	0.91913
5.05733	1.09956	1.44222	-0.664894		3.09443	-0.00200074	0.756734	0.616579
3.29111	0.639356	1.2667	-0.586172		1.35407	0.85458	0.572315	1.83525
4.24349	-0.0406613	0.356471	-0.661201		2.34848	2.80751	0.824622	1.2354
2.29157	0.788407	1.87685	-0.6934		2.78901	0.726062	0.348139	1.0913
1.33	1.41919	1.99283	-0.386129		2.19465	1.39769	-0.334136	0.936375
5.09206	1.80259	-0.364181	-0.858725		1.81416	0.983352	0.340027	2.03954
3.94736	0.528814	1.78025	-0.494229		0.786785	0.957291	0.461806	0.736533
6.34408	-0.639526	0.008432	-0.424862		0.91549	1.12817	0.976164	0.387433
0.797033	0.605898	0.440595	0.326884		1.86196	2.01042	1.52957	0.862803
4.04927	1.45699	0.116748	-0.381026		-0.0602145	1.96239	-0.00262535	0.443737
5.07204	0.294067	-0.164417	-0.601234		0.977256	2.88288	1.00901	0.525612
2.23686	0.33942	0.502448	0.109796		1.51799	2.03852	0.141374	1.15813
3.76499	1.19535	2.16073	-0.562839		2.46111	1.48014	0.109142	1.7847
2.30714	2.51509	0.735773	0.279656		3.81707	-0.666854	-0.203575	-0.0606396
5.03925	1.9294	1.64339	-0.44255		1.92159	1.73713	0.817846	0.82304
2.43832	1.42657	0.697578	-1.81501		1.62438	1.27068	0.474186	0.849466
5.33356	1.33463	0.689837	-0.196763		1.12429	0.305362	-0.20971	0.917578
4.39412	1.87292	0.755778	-0.619659		0.675399	2.2332	0.507217	2.34351
3.88497	1.5027	1.88489	0.00355545		1.10439	2.65382	1.2506	1.87968
0.0429118	0.69315	1.88191	-0.695072		0.751157	0.652923	1.03703	2.16108
3.15671	-0.035628	1.52904	-0.671264		1.43897	-0.0534614	-0.214401	0.690867
1.20777	1.66649	1.89015	-0.0816805		1.48522	3.35216	0.569384	1.91495
3.82617	1.86041	1.22911	0.393775		0.659391	-0.644966	1.00609	0.0072808
2.05689	1.61185	0.431265	-0.219122		0.550327	1.59204	0.0854203	2.25406
1.42322	0.285731	1.60839	-0.0412979		1.52046	1.81921	0.79807	1.34934
4.46398	0.16943	0.645999	-0.385176		1.2115	1.74127	0.336863	1.07708
2.24807	0.937217	0.433649	-0.463343		0.858217	1.80108	0.213627	0.852274
4.32597	2.12261	1.10284	0.361628		2.59221	-0.247874	0.547142	1.48142
4.35974	2.30726	1.49788	-0.496834		1.56476	1.29212	0.0874401	1.49428
1.73768	1.84496	2.25428	-0.480799		0.46296	1.63905	0.259943	1.65508
3.74575	1.31302	0.28439	-0.0293187		1.14994	2.06263	-0.0611673	2.73152
4.07425	-0.0820941	2.68126	-0.884304		1.99085	1.18003	1.00307	0.698816
4.37521	1.52243	0.643674	-0.211873		3.80646	1.72446	1.27025	0.612103
4.55921	-0.0134507	0.699866	0.61588		1.19094	0.765703	0.312828	1.59295
4.46499	2.46207	0.119173	-0.381489		1.29128	2.69038	0.482746	1.3507
3.30413	1.30071	0.241081	0.75322		1.57314	1.406	1.35059	2.1618
5.30239	0.483245	1.12406	-0.588785		0.852543	0.608819	0.432893	1.55387
3.26939	2.69322	1.99039	-0.310131		1.00354	1.51835	0.279273	2.14095
5.90364	0.277312	2.14984	-0.0831216		1.07203	1.29177	-0.298434	0.790859
4.63127	1.33322	1.97393	1.57364		0.895637	0.00467392	0.0524427	1.74618
3.78427	1.6845	1.63287	-0.104505		0.465996	1.74702	-0.297848	0.957869
5.29963	1.41316	0.681242	-0.245415		3.13225	0.496428	0.465433	0.948909
4.44662	3.09181	1.3214	-0.0671631		-0.211216	1.4908	0.918034	0.784696
3.66935	0.426791	3.00618	-0.528652		1.04585	0.336447	-0.13367	-0.0843602
4.69678	1.83285	1.06718	-0.92648		0.625112	1.16011	0.282494	1.62825
3.96698	0.39107	0.0989746	-0.766756		0.809871	1.92609	0.385857	1.10691
4.85986	0.694201	0.714988	-0.411119		1.73837	0.40893	1.08724	1.81738
2.55892	0.923483	2.07062	-0.257486		0.743599	0.912325	0.610289	1.61355
2.41059	1.38174	1.4296	0.0993373		1.57956	0.58605	0.922381	2.18318
4.11778	-0.00649318	-0.0292378	1.19485		0.766652	1.38157	0.290298	-0.0602837
3.10312	1.22566	1.80645	1.01203		1.595	1.34306	-0.127219	1.51718
4.33238	1.27948	1.90332	-0.463808		1.85438	1.02294	0.474639	1.13638
3.92311	0.41745	1.58035	-0.755081		0.22744	1.38301	0.430348	1.37684
5.76091	0.588324	0.500274	-0.128944		1.53905	0.554472	0.999364	1.22992
3.9812	1.26108	1.20139	0.321883		-0.406531	1.39811	0.490387	0.444051
4.41598	0.715729	0.685137	-0.522872		1.9217	2.63413	0.512307	0.785341
3.67603	1.40831	0.726118	-0.319215		0.238451	0.434183	1.18477	0.392777
5.00386	1.83999	0.994718	-0.516522		1.62862	1.50587	0.415891	2.04829
4.39339	1.77892	1.18842	-0.483937		1.873	-0.332145	0.313502	1.79292
1.54836	1.15441	0.285831	-0.236506		1.70251	-0.0751353	0.301843	1.15868
3.84452	2.47322	1.92496	-0.506998		1.26852	1.87884	0.264791	1.18248
4.2876	0.161234	0.816535	-0.46963		1.96473	1.77837	0.309145	1.89914
3.87692	0.995035	0.916046	-0.389234		2.48057	-0.168356	0.880297	1.45028
3.55783	1.53701	0.77663	-0.955908		2.0082	2.59471	-0.175598	0.176758
3.25115	1.69289	1.5617	-0.367184		0.792166	1.27284	0.0244861	0.925723
5.73754	0.388487	0.705512	-0.593539		1.5898	1.71263	0.141822	1.7587
5.61722	2.41835	0.488017	0.239365		1.46024	1.76613	0.595385	1.07864
6.59884	0.839322	3.21469	-0.448353		1.44957	1.08309	-0.341595	0.964032
3.33825	0.995147	0.118549	0.0947376		2.04089	3.57182	0.114635	1.4558
2.86902	1.29788	1.36595	0.198039		1.46341	1.81375	0.181464	1.4616
2.80155	0.598827	1.51038	-0.277843		3.17188	0.813914	-0.0749535	1.65769
3.93136	0.286633	0.952786	0.546754		1.50368	0.650349	0.587989	0.322312
3.2332	1.58087	0.184884	0.718781		0.920377	3.12102	0.920823	0.628062
4.83118	1.64236	0.444266	-0.685876		1.57754	0.843664	0.117282	1.92147
3.32805	1.38178	2.42877	1.04864		1.70668	1.22907	0.688997	0.135408
1.95907	1.41654	2.89161	1.03151		1.53847	0.342787	0.0380985	1.31082
4.88678	2.04208	0.537625	-0.0598872		1.58037	0.924944	-0.0962203	0.908989
1.18887	1.70803	0.595354	-0.594849		1.02507	2.39878	1.12891	1.53693
0.661849	2.63089	2.41864	-0.632387		2.24213	1.23942	0.83519	2.40828
4.4432	1.126	1.00665	-0.215364		1.5871	0.482779	-0.0055316	1.29127
5.25016	0.267051	1.52058	0.319879		1.08027	0.990766	0.151585	0.90509
5.85635	0.141943	0.0169474	-0.237899		0.50523	0.745308	-0.145928	0.972402
5.1577	0.555625	2.10604	-0.871943		2.54	0.584227	0.243416	0.434148
4.16275	1.59525	2.44728	-0.448687		1.52992	1.46154	-0.232165	1.79982
2.79931	1.47829	1.43997	-0.402596		1.2538	2.59945	0.308332	0.97217
4.92599	-0.720412	1.75436	-0.616354		1.57582	2.37257	0.746959	1.85078
5.33174	1.39112	1.05121	-0.48759		0.61245	0.185481	0.408977	1.30151
2.62563	1.95567	1.08264	-0.506179		0.698236	1.89767	1.46996	1.05468
2.92898	1.65389	0.951799	-1.08855		1.04343	2.59044	0.313407	0.727468
4.74037	1.43643	1.85761	-0.400655		1.04143	1.51833	-0.239133	2.3701
2.26398	1.89155	1.38504	-0.224447		1.17132	1.35822	0.38502	0.380828
5.17614	0.873322	1.72023	-0.397394		1.19794	0.294166	1.12361	1.38875
1.76821	1.97955	0.121263	-1.08809		1.37738	0.780009	-0.113909	0.940795
2.91372	1.15753	-0.216915	-0.351069		2.0096	0.949553	0.0823456	1.17788
3.95033	1.92897	0.789871	-0.0259944		1.68225	2.72323	1.55944	1.18045
0.874415	0.659723	1.13923	-0.84526		3.00283	0.419177	0.601223	0.199701
2.73514	1.36757	0.399791	-0.490094		0.674076	1.62834	0.432917	1.81563
4.25723	1.37694	0.627603	-0.724466		0.886001	0.823223	-0.0689665	1.33181
1.9418	1.01017	1.13107	0.34609		2.39226	1.72227	0.587208	0.298009
4.04425	1.68416	0.722205	-0.189467		2.57473	-0.627494	0.259382	1.29513
2.00748	1.684	-0.242772	-1.05513		1.1791	1.89202	0.0585193	1.5914
2.14673	0.354537	0.612485	-0.805779		2.31372	0.77911	0.032689	0.462711
3.46923	0.889905	0.635185	0.501782		2.9007	2.22361	-0.0129188	1.27732
4.23899	1.68224	0.193411	-0.360118		1.89664	0.917995	-0.341834	0.683092
4.25802	2.04011	1.14269	-0.347205		1.0719	1.01681	0.17122	1.05623
2.17893	1.78635	1.58154	-0.099405		3.0049	2.09928	-0.0413086	2.34131
4.26232	1.43494	0.300751	0.0384852		1.07919	1.30863	0.910878	0.178514
4.77928	0.626835	0.392029	0.0554784		0.970877	3.07234	-0.0560473	2.33675
2.06499	1.48927	0.674392	0.0363109		1.20373	2.4777	0.399575	2.48629
1.90852	0.639455	0.084559	0.160236		2.75252	1.23448	-0.258068	0.589004
3.58369	2.1305	0.364311	-0.764244		2.16549	1.32771	0.788106	0.0372434
1.25996	0.521927	0.141598	-0.76913		1.652	1.53624	1.1613	0.80236
3.2524	0.565573	-0.00764669	-0.612116		2.00879	0.908348	0.0976751	0.126653
4.47746	-0.0794495	0.511603	-0.554292		1.68879	1.64598	-0.251364	1.3643
3.84178	1.33619	0.335176	1.92177		4.7064	2.53844	1.09161	0.475022
3.1608	0.902055	0.0656939	-0.191136		1.79314	0.218934	0.303582	1.91199
3.31479	1.18003	0.241896	-0.999988		0.774538	2.80837	0.170513	1.55554
3.27028	0.073301	0.199914	-0.746744		0.723846	1.58901	0.48325	2.47885
1.95848	2.0524	0.160241	-0.421592		2.01492	2.75832	0.751652	-0.0949964
6.34631	0.107997	0.514196	-0.580608		1.23076	1.72131	0.57028	0.392541
2.75339	1.71897	1.57513	-0.546835		2.03698	0.240038	0.699724	1.25648
4.39679	0.812493	-0.21195	-0.30626		0.682236	2.24634	1.13183	1.63663
5.42253	1.14248	1.7982	-0.143118		3.0497	0.780776	-0.319899	2.03255
3.33616	2.89015	0.544266	0.739318		2.68762	2.97926	0.152544	1.9355
4.98395	0.995042	0.396576	0.0488738		0.989943	1.75618	0.0314315	1.88146
4.15951	1.48112	0.689624	-0.0458992		0.914376	2.10039	0.629914	2.33147
4.42416	0.496852	-0.0584748	0.697354		1.57114	0.571494	0.144555	1.35102
4.73027	0.315986	0.265498	-0.490481		0.92013	2.30624	-0.291365	2.67366
4.21321	1.74743	-0.313707	0.0108765		0.26849	1.15261	0.718827	0.186653
3.99243	1.26462	0.26402	-0.46452		2.49595	2.56398	-0.0016527	1.11417
5.43694	2.25408	0.223262	-0.528711		2.98769	2.0396	0.35995	0.731593
4.20494	1.03863	0.246706	-0.422132		2.00714	1.66667	0.0832185	1.34132
2.23574	1.4474	0.46105	0.524131		2.05066	-0.351492	0.211699	0.959678
4.53706	0.486067	0.420722	-0.721779		0.777584	0.555874	-0.111752	0.0508388
4.44993	0.332068	0.714073	-0.0669048		1.59862	2.43014	0.108034	2.39004
5.82614	1.57255	0.561175	-0.442473		2.08823	0.888799	0.577256	0.522762
0.690154	1.57518	0.246065	-0.181466		0.418994	0.924929	0.070765	1.23673
2.75214	1.07052	0.279885	-0.518069		-0.184184	1.22888	-0.27469	0.719636
4.0048	0.582659	0.89351	-0.485634		0.955032	2.00517	0.822497	0.983783
5.52858	1.02199	0.701789	0.0670119		0.967452	0.290728	-0.183301	1.15764
1.88375	0.358792	0.366014	-0.70211		1.0836	2.22242	0.47841	0.913655
4.37414	0.525981	0.422772	-0.651745		2.73951	2.41872	2.60376	0.715841
3.83358	0.399378	-0.330498	0.629672		1.60376	2.09137	0.183739	0.0789153
5.20138	1.69262	0.332167	-0.262457		0.921194	2.06814	0.114299	0.530422
1.81966	3.31402	0.495293	-0.316119		1.47128	0.381636	1.21629	1.23025
3.19112	1.02391	0.111602	-0.583825		0.224033	0.500679	-0.319548	1.56173
4.63949	0.701856	0.568483	-0.519996		1.36948	0.0811871	-0.167312	0.867573
1.83326	1.97735	0.239409	-0.188205		2.97317	1.86832	1.31323	0.880006
5.05335	1.39664	0.0301704	-0.395408		0.443555	1.66412	0.299379	0.734823
4.33766	2.03741	0.847282	-0.0629629		1.28299	0.350234	0.268275	1.56118
3.16682	3.25518	0.617944	-0.194255		2.97341	2.4078	0.296088	1.3439
3.85012	1.45859	0.180806	-0.768873		1.11755	0.694844	-0.0520127	1.30986
3.31863	1.57327	0.159397	0.0344893		2.2192	1.95826	-0.105043	1.31641
4.02982	0.935791	-0.22289	0.806044		1.99201	0.29697	0.764744	0.785415
3.78552	0.00966356	0.859094	0.356294		1.27317	1.15087	0.480789	1.11098
2.7667	1.8112	-0.0806202	-0.356015		1.25887	1.69439	0.0364535	1.62944
5.14593	0.645821	0.933556	-0.0548145		0.162235	0.672437	0.0549834	0.755952
4.76176	2.4944	1.78357	-0.403939		0.567826	0.425475	0.079427	0.681664
6.15469	1.98109	0.00618137	-0.625233		-0.109469	1.01475	0.4314	0.914117
3.91907	1.34905	1.0768	0.150601		1.80689	0.668061	0.0958973	0.546017
2.13544	1.82528	-0.221809	0.209154		1.67706	2.42687	0.358012	0.981796
4.95265	0.454091	0.568158	-1.00416		2.31966	1.24816	0.801718	1.61292
1.14907	1.40276	0.687132	-0.298238		1.28625	1.05693	0.148153	1.45999
2.17323	1.33738	-0.0690261	-0.538002		0.451312	0.425056	1.65606	1.31589
4.95791	1.35805	-0.177668	-0.130177		0.972671	0.54439	-0.122001	0.927281
4.78086	0.84084	0.508516	-0.297098		1.86966	0.880441	0.581273	0.912105
1.56704	1.49072	0.162923	0.0928083		3.20078	1.29085	0.57969	1.36883
3.58448	0.57697	0.54312	-0.467985		0.799204	1.69563	0.818432	0.988655
4.94912	2.20253	-0.0283303	-0.0688225		0.695419	0.361395	0.516254	1.22284
2.8476	1.36978	0.0106378	-0.584693		0.017764	1.73648	-0.216451	0.408079
5.82968	-0.0626423	0.0382079	0.382693		0.741084	2.66442	-0.0750727	0.940703
4.49117	2.67052	0.134111	-0.0831596		0.791898	0.881846	1.00885	1.93342
1.53799	1.26546	0.541137	-0.063878		3.1841	2.67741	1.1866	0.909834
2.59764	1.57705	0.177932	-0.650588		2.57115	1.83125	0.073604	2.30365
3.97993	0.416471	0.231475	-0.788584		2.0886	1.04054	0.238535	1.40088
4.75233	1.98956	1.33848	0.26096		1.73899	0.262742	0.642532	0.968358
4.09711	0.694613	1.33503	-0.594242		3.08878	1.48912	0.304675	0.535688
5.0246	1.9454	-0.054768	-0.96704		0.977651	0.778962	-0.280706	0.854052
1.19672	1.68443	-0.0575541	0.0651253		2.24798	0.798003	0.0642527	1.01032
4.75673	1.40604	0.396543	-0.568856		0.191255	1.92933	1.10452	1.29333
5.03191	0.358682	1.11347	-0.404113		0.341977	2.27837	-0.410535	0.842353
2.60857	0.524809	1.32436	0.080203		1.90203	2.05246	-0.221896	1.72575
4.57174	2.03776	0.492727	-0.338639		0.00643169	0.56534	-0.191197	0.405365
0.92605	0.583365	0.103595	-0.319348		3.15649	0.805623	0.356495	2.2647
5.72529	1.65404	0.122684	-0.358233		0.996649	1.86885	1.39502	0.859498
3.46066	0.407283	-0.154774	-0.824429		1.18873	1.64683	0.449526	0.414647
5.03613	2.27728	0.846386	-0.0946314		0.646921	1.00092	1.13664	1.40625
2.70538	2.09842	0.816686	-1.03224		1.24695	1.93212	1.12765	2.30684
2.03278	1.18054	0.212944	-0.17549		2.64851	1.67373	0.402522	0.744101
4.73842	0.763294	1.44018	-0.567664		1.9664	2.66393	0.660581	0.858835
2.32067	3.05738	-0.10201	-0.555056		0.970376	0.95258	-0.206804	0.686119
4.21876	1.02859	-0.218852	0.359626		1.67447	1.36869	-0.180324	2.57096
5.75392	2.58785	1.22773	-0.192598		1.80358	1.38169	0.564321	1.61714
3.56602	0.761526	0.339345	-0.386991		2.05418	1.42375	0.180734	2.08917
3.62483	1.09088	0.242641	-0.525874		0.759161	1.98084	0.795152	1.12432
2.47954	0.863021	0.42626	-0.101607		1.38597	2.15279	0.193191	1.03934
1.90364	0.928115	0.395961	0.706098		2.39645	1.99826	0.406982	1.74567
2.67109	1.85838	0.77726	-0.307633		1.34932	1.83378	0.653602	0.739118
3.98781	-0.291907	-0.298163	-0.602723		0.598852	2.63387	-0.247951	0.0179696
4.81541	2.40199	0.668735	-1.94123		1.59748	0.918924	1.08163	1.53229
5.41728	1.26322	1.47421	-0.589172		0.838446	1.71211	-0.0831626	1.61275
4.37797	0.727583	0.767054	0.382429		1.41345	0.520925	0.806092	1.81157
2.62924	1.18792	0.441348	0.218059		2.67574	1.99006	-0.251628	2.35997
4.83594	0.653501	0.271753	-0.369111		1.44377	1.80189	0.610754	1.44372
3.45327	1.89079	1.26423	-0.347274		0.532201	0.201219	0.0481286	2.06501
1.54554	1.94723	0.107549	-0.499858		1.87012	0.62876	0.478808	1.6293
4.36506	1.09276	0.0230594	-1.38777		1.0153	2.17544	-0.263048	2.23203
4.58813	1.56764	1.7107	0.129466		3.71695	2.18042	0.559998	1.763
3.72077	0.793445	0.588127	0.00545495		0.497276	0.155247	0.413684	2.21715
2.59633	1.24031	0.0908626	-0.684584		0.484945	0.550945	0.680915	0.159323
3.17822	0.718877	0.404908	-0.683697		1.21177	2.58295	0.558997	0.0714943
4.84131	0.543682	1.17956	0.100019		2.54473	0.672997	0.0650471	1.71054
3.43313	1.00593	0.262757	-0.791173		3.24646	1.54616	1.43264	0.319815
5.45599	2.019	0.240137	-0.228203		3.18758	3.17475	0.0734028	0.701543
5.30039	0.609438	-0.11208	-0.0534022		1.13143	1.38271	0.168104	1.52597
1.42211	1.91572	2.20911	-0.912448		2.2321	2.89846	0.509288	0.695372
4.20896	1.20357	0.910934	-0.586958		1.71513	2.07712	0.131496	1.11071
3.62803	1.0775	0.061309	0.169922		2.20733	0.00516344	-0.214561	1.67873
3.80295	2.54888	0.892547	-0.325148		0.992044	0.245708	0.178725	2.48844
2.90466	0.393214	-0.420451	-0.37218		2.99052	1.6709	1.08893	1.69704
4.28178	0.689128	0.704081	-0.601823		0.87099	1.52408	0.554924	1.15431
5.50986	2.08457	-0.304132	-0.551572		1.99736	1.65443	-0.261186	0.450021
2.83251	1.25544	0.362612	-0.481324		1.72895	1.04742	1.19549	1.29774
5.70075	1.68408	1.13315	-0.268937		3.07927	1.80195	1.046	1.29244
3.12941	0.916871	0.220755	-0.665947		1.22351	2.02807	-0.297014	1.00716
4.37908	1.13753	1.11216	-0.7943		2.60329	0.617571	0.78199	2.36434
2.29681	2.15107	-0.0742727	1.64654		1.00704	2.55811	-0.0664217	1.78928
2.05089	1.6506	0.466833	-0.2283		1.49541	0.737551	0.0296222	0.902355
3.82833	1.24747	-0.368049	-0.721806		2.60912	1.78511	0.429084	1.32607
4.16003	0.619724	0.103466	-0.202576		0.767494	1.94825	0.00471568	3.06507
2.48129	0.518463	1.13751	-0.206288		1.41311	0.915422	-0.282703	1.46792
5.05484	1.84411	0.888809	-0.0154887		0.460637	1.9617	0.563954	2.0291
5.02682	2.12655	0.452585	-0.584877		2.4286	2.81221	0.710278	0.617189
4.2876	1.84929	1.21442	-0.129855		1.04927	1.15991	3.13368	1.50116
4.27151	0.86242	2.08391	-0.00961118		3.07705	1.72767	-0.379463	0.545251
4.0431	2.02213	0.00359636	-0.0989188		2.61263	0.76044	-0.269399	2.18822
1.6101	1.82865	0.776347	-0.588585		1.0759	1.17326	0.189319	0.502042
4.18273	2.40607	0.138872	-0.546169		1.77289	0.464254	0.705258	2.13025
3.56081	1.21416	0.0666764	-0.44969		0.749056	1.56707	0.769064	0.844677
3.87653	1.18433	0.435721	-0.464903		2.38264	1.98521	0.693134	1.2798
1.07052	2.67306	1.0683	-0.626269		2.0188	2.10845	-0.172831	1.96973
4.08666	2.32831	1.17912	0.419544		3.62773	0.583143	0.749764	0.86793
4.66985	0.900563	-0.179827	-0.332957		2.64729	0.920029	-0.299517	2.74314
2.87787	0.491103	0.403474	0.695407		1.61027	0.495799	0.183517	1.99813
6.71468	2.09367	-0.226559	0.0150575		2.18411	1.37559	0.872803	2.23797
2.3024	2.46001	0.576535	-0.596068		1.13453	2.01195	0.0674079	-0.0327179
3.742	1.28132	0.863904	-0.733545		0.750434	0.699977	0.73692	1.47241
6.49944	1.15848	0.203648	-0.717564		4.74251	2.11166	0.58676	2.22294
0.573393	1.82935	1.24115	-0.47605		1.94774	1.25614	1.53928	1.87025
4.98811	2.17634	0.696351	0.0499342		0.883271	1.73803	0.182775	-0.332064
4.46572	2.26404	0.441974	-0.178657		1.62847	0.0564038	-0.269177	1.02391
3.48371	1.17731	0.47271	-0.420305		1.58094	1.57991	-0.0231417	1.70313
4.14498	0.477856	0.570647	0.346369		1.40005	0.481218	0.906585	2.72931
3.83284	0.0931494	0.849981	-0.170248		0.685863	2.21262	0.74649	1.3665
4.5197	0.572991	0.0929983	-0.737924		1.2691	0.739009	0.769524	0.784298
1.05616	-0.515729	0.79736	-0.647441		2.75976	1.01243	0.607711	1.72021
5.11394	0.437539	-0.145228	-0.326742		2.13657	-0.101427	-0.057644	1.16664
4.49739	0.47447	1.13674	0.0228868		5.6944	0.53477	0.470237	1.1603
1.6996	1.58656	0.654518	-0.326341		2.41229	1.47833	0.278674	1.75642
4.81867	2.02977	0.0497731	-0.0400044		0.532959	1.65692	0.153411	0.76146
4.55156	0.400252	-0.274389	-0.146495		0.571213	0.16258	-0.340039	1.33876
3.01765	1.04684	1.08456	1.07313		0.659674	2.3486	0.160666	0.949502
5.70495	2.3512	1.0727	0.134854		1.89229	0.758983	1.15685	1.97651
5.36568	1.77809	0.60974	-0.342219		1.3199	2.17804	0.881425	1.07784
5.17034	2.34989	0.542619	-0.176097		1.43333	0.381586	-0.239348	0.415024
2.55614	0.155855	0.255805	-1.77806		1.73527	1.1806	1.36692	1.08171
2.52516	1.14037	0.715516	-0.935754		2.37089	1.15807	0.736495	0.400442
1.33905	1.62195	-0.47604	-0.628647		0.857842	2.0316	-0.077773	1.88646
4.49593	2.33991	0.67198	-0.98586		1.28293	1.57894	0.166937	1.743
4.16259	1.09014	0.478956	-0.298231		2.19985	-0.427161	-0.411944	1.04453
3.54867	1.84941	-0.432756	-0.499981		3.7935	1.78883	0.434468	1.06558
2.73421	1.8814	0.625319	-0.424498		2.92222	0.137858	0.712615	0.683961
4.36873	1.05547	0.988912	-0.666387		-0.0158366	1.60137	0.420883	1.87242
3.9007	1.52318	-0.0111297	-0.44803		-0.358787	1.49705	1.05158	0.656392
3.88801	0.711783	-0.166087	0.336922		0.866343	0.483756	0.65502	0.755898
3.0001	0.740887	0.5431	-0.0154751		5.06577	1.31856	0.901449	1.62845
3.0289	0.103345	0.949489	-0.400941		4.69343	2.33011	0.771353	0.289819
3.08003	0.619772	-0.742723	-0.261892		0.600074	2.68549	-0.174597	0.615705
3.39711	0.490711	0.0305905	-0.262127		1.28401	0.781001	0.52236	0.625974
0.489064	2.00275	0.692294	-0.24473		1.9103	2.15986	0.999699	1.75482
3.50577	1.7098	0.482492	-0.587543		4.32209	1.39329	0.632305	1.36394
4.50626	1.66701	0.428936	-0.391752		2.53897	1.5179	0.794903	1.2545
0.662315	1.99584	0.788073	0.0638384		0.48237	1.83432	-0.0306898	0.927463
4.46332	0.924447	1.51617	-0.0108239		2.19165	1.29483	0.141513	1.91139
4.58716	0.607407	1.43505	-0.353221		0.954211	0.927541	0.346257	1.16009
0.751888	2.18891	0.0673837	-0.621288		3.20713	1.98593	0.351855	1.64219
2.6358	1.57607	0.0136575	-0.28135		0.939274	2.17418	0.684237	2.02014
3.38113	0.775821	0.344549	-0.582533		1.27275	2.0144	0.253041	0.708979
5.9143	1.14116	0.31542	-0.4789		4.89984	1.59337	-0.0419917	0.712593
3.60072	0.714829	-0.046074	-0.161602		0.779462	1.82941	1.02855	2.63622
3.04574	-0.42911	0.810984	-0.596914		1.8038	1.67715	1.06796	-0.0275074
4.49183	2.27388	1.02997	-0.0481705		1.5661	2.90324	0.515564	1.48983
1.59638	1.39796	0.647988	-0.53117		5.01477	1.2664	0.720371	0.977618
3.95975	0.422808	0.710117	-0.667115		1.18567	1.22672	0.597277	0.881628
1.91942	0.94515	0.742075	-0.397767		0.0420716	2.58105	1.09082	1.46831
3.93261	0.813449	0.636835	-1.00442		2.10262	2.39068	0.924859	0.593328
6.29041	0.834543	0.218562	-0.536262		0.588066	1.41548	1.15306	1.54696
2.3962	2.5977	0.292693	-0.539294		0.989352	0.0308776	0.228126	1.2764
4.69604	1.12392	0.983397	-0.329031		2.05951	2.35107	-0.644903	0.69412
3.84204	1.92622	0.924354	-0.506173		5.40491	0.615896	0.521549	0.574445
2.74611	-0.887713	-0.111077	-0.636237		4.41885	1.4567	-0.307849	1.76592
2.57561	0.0308949	0.89963	-0.84424		3.15315	0.335011	0.490607	1.51354
1.89719	0.899736	1.14478	-0.00469804		0.210499	1.54297	1.01173	1.55846
1.42404	0.979862	0.569974	-0.367561		1.49171	1.99384	0.945326	0.726733
4.87263	0.84019	0.602911	0.15851		1.03046	1.59764	0.656867	1.36611
5.57712	1.34047	0.280765	-0.480269		2.93513	1.27595	0.329875	1.38527
3.49708	2.33813	1.44428	0.0850715		-0.0583054	0.74999	0.582361	1.3938
2.74965	1.38473	0.0436897	-0.29305		2.98261	1.0253	1.19406	0.697573
2.65706	2.17712	0.57892	0.550454		0.985005	0.430156	1.66314	0.95306
3.86726	1.59683	0.618044	-0.531898		2.51177	0.69614	0.831523	1.32237
3.35041	2.15757	0.633046	-0.0487291		-0.341013	0.808036	-0.0174867	2.20446
2.22915	0.158511	0.788132	-0.377601		0.145347	1.83309	1.13332	0.639102
2.77932	0.218979	1.5505	-0.0794957		1.3168	1.79641	-0.353763	1.96033
2.09285	0.280117	0.0808764	0.109966		0.833699	1.15657	0.824718	1.50046
1.62445	1.21543	-0.138431	-0.147769		3.58439	1.38793	0.338831	1.19991
2.78832	1.30077	1.34218	-0.338749		1.29212	2.25434	0.293535	1.273
1.26351	1.7313	0.774052	-0.138136		1.49277	-0.0267534	0.191761	2.01404
1.39686	1.19296	0.73849	-0.487553		2.26719	1.73386	-0.365188	1.08212
5.16476	1.29539	0.860187	-0.419559		0.709044	1.54637	0.774879	1.29118
5.78343	1.37565	0.710995	-0.546064		0.771074	0.769862	-0.0431585	1.00029
4.42623	1.2381	-0.380787	-1.14796		1.3591	0.93174	0.967371	1.54491
3.81093	0.413546	0.293791	-0.5306		2.16157	1.2153	0.76764	-0.0145032
0.979452	-0.00485475	-0.0456719	-0.507108		2.06278	1.38771	0.289086	0.366651
4.65153	0.702018	1.16565	0.14564		0.647384	1.76051	0.827244	1.07837
3.61965	0.749044	0.0715135	-0.255838		2.89179	2.1139	0.246174	1.64296
3.30657	1.27356	1.85238	-0.422228		2.39313	2.43738	0.0409301	2.01275
2.28033	0.602326	-0.159315	-0.304619		1.20313	1.87572	-0.18005	1.49023
3.25763	1.09541	0.582717	-0.349252		0.15482	1.52406	0.583973	0.797204
1.87358	-0.145102	0.75264	0.0684461		-0.55049	1.83411	0.957831	1.84543
3.30184	1.66289	-0.173955	0.862857		3.05036	0.568714	0.208176	0.845327
0.43316	1.13758	-0.210454	-0.257792		-0.132191	2.29126	0.862699	1.35955
3.49151	2.61002	0.19663	-0.41184		1.79615	0.373983	0.785939	1.22
3.08068	-0.209549	0.268839	-0.487564		1.31801	0.750653	0.169634	0.569791
2.654	1.46354	1.01322	-0.405769		0.755182	2.41791	0.289718	2.44997
3.74364	1.46417	1.11463	0.70205		0.84748	0.738861	0.280507	0.36809
4.61801	1.45953	-0.718895	0.347545		2.79241	1.63264	0.836017	1.0428
2.05572	1.99845	0.110599	-0.0376607		-0.337122	0.488484	0.546745	2.21212
4.22603	0.0318919	0.623965	-0.181376		0.0242246	0.272762	-0.237107	2.01346
0.823791	1.91429	0.015258	-0.741906		0.591104	2.30362	0.22316	1.30132
4.94682	1.05894	2.0908	-0.0231825		0.996254	1.06911	0.134854	0.211025
2.16699	1.07852	-0.0516648	-0.00507118		1.59031	0.18119	0.835091	0.294449
5.0615	0.646936	-0.531446	-0.475274		0.0750472	2.64899	-0.0136561	2.21155
1.84472	1.94144	-0.0133894	-0.193571		0.951436	2.06599	0.2023	0.840432
4.81851	1.55282	-0.131615	-0.610472		1.88293	0.882603	0.193088	1.54524
2.03668	1.19168	0.325604	-0.468337		1.14173	0.362183	1.17596	0.983082
4.06676	0.252808	0.429262	0.494221		1.09491	0.748374	1.99874	0.342515
3.57794	0.195356	1.93141	-0.884355		0.912431	0.431285	-0.278631	0.714328
4.01556	1.407	0.371423	0.263223		1.33459	0.592081	1.01876	1.92943
3.35413	2.837	0.536804	0.115864		3.81715	2.04016	1.40463	0.503307
3.70283	1.50855	0.344701	-0.57265		0.589139	0.158976	0.933645	1.57612
4.30877	0.431865	0.252687	-0.456631		3.0442	-0.230606	0.87299	0.378936
3.5158	1.64075	1.01494	0.278046		2.08361	1.33975	-0.168666	1.311
3.87838	2.17312	0.769623	0.446785		-0.0831708	0.585363	0.737705	0.0367171
3.68273	0.676372	0.488044	-0.502676		1.37408	2.35603	0.659418	0.539151
4.96808	1.84021	0.0918262	-0.383856		1.86166	-0.0373636	1.59502	0.431703
6.12992	0.082479	0.157188	-0.482354		1.97117	0.705541	0.464613	0.979096
5.16432	0.136356	0.12818	0.0497993		0.196479	0.738263	0.811351	1.15167
4.59557	0.491851	-0.133103	-0.632706		1.44054	1.29262	0.430968	0.93981
1.56648	0.304652	-0.0346765	-0.23946		1.18137	1.89674	1.35205	1.29221
4.06013	0.625412	1.34983	0.071438		-0.150924	2.42499	0.394136	1.58873
3.36683	0.0952867	-0.0401986	-0.216966		1.92219	1.66002	0.271099	1.46776
4.53533	-0.411285	0.343225	0.812439		1.71263	0.578259	1.26	1.89778
4.42921	0.265329	0.162726	-0.246996		2.5457	2.34206	1.22022	1.27987
2.18143	2.06143	1.60875	-0.726164		0.76895	0.332552	0.264429	1.27312
1.71344	1.26105	0.480568	-0.524231		1.48972	1.25626	0.153888	1.81582
4.78693	0.35598	0.429388	0.550443		2.42313	1.25113	0.225097	2.30329
3.88902	1.55729	0.881898	0.961384		0.827613	1.99174	0.529305	1.84282
1.78972	0.208533	0.824849	-0.531824		4.0511	0.0363076	0.412039	0.244873
3.50934	2.45338	0.619254	-0.215952		0.215401	1.32517	0.585403	1.70305
4.8739	1.55676	0.901067	-0.263181		0.289764	1.60356	0.416585	1.52763
3.16003	0.94581	0.393197	-0.488993		5.7871	0.849129	0.269747	0.784236
5.16397	0.934639	0.0135157	-0.325088		1.55137	1.44514	-0.131685	2.07905
3.30778	-0.0689379	0.119007	-0.52431		1.12942	0.29412	0.374023	0.936852
5.20074	0.557734	-0.133976	-0.146969		0.891987	1.33506	0.971642	0.122522
4.2292	0.305976	0.0771584	-0.282141		3.15575	0.763271	0.0924729	1.20063
1.50129	1.87299	1.05061	1.7017		1.27836	1.7117	0.838289	1.47375
3.43892	0.494483	1.80176	1.34809		1.80285	1.04718	1.08613	1.74765
4.23205	0.202828	0.171774	-0.711521		1.49358	0.796274	-0.3121	1.56631
4.25584	1.95676	0.472145	-0.356857		1.13315	0.993908	0.95803	1.2176
2.103	1.21881	0.105053	-0.0974524		1.72872	2.15409	0.0828118	1.69005
4.03582	1.13815	0.873002	-0.531025		2.00701	2.10382	0.626777	0.935747
2.46384	2.04362	0.81059	0.671972		1.3914	1.10329	0.710152	2.31047
3.12562	1.64736	1.46894	-0.415391		1.399	0.991268	0.561417	0.657018
5.75599	0.116779	0.438805	-0.663024		1.26732	1.22682	-0.154008	0.942014
2.90662	0.642045	0.569035	-0.127399		2.15208	1.0722	-1.14997	1.65472
3.06608	1.33067	1.0465	-0.121498		0.531165	0.770018	1.00416	1.19802
2.29214	-0.00734237	0.0223756	-0.287157		1.65528	1.42021	0.595945	0.794225
1.98156	0.998519	0.655154	0.118298		1.05064	0.686096	0.646043	1.22017
6.12992	0.86776	0.895262	-0.271782		1.51746	2.08559	0.772883	1.56705
3.70949	2.18455	1.18378	-0.510257		-0.219586	1.11422	0.699945	0.760784
3.93092	-0.257987	0.464235	-0.183875		1.92608	2.78154	0.698008	0.00349465
3.85308	0.577201	0.747867	-0.287259		3.08534	2.07053	0.157946	-0.470498
3.8429	2.72641	0.932477	-0.00220599		0.640995	1.93219	0.699591	1.66919
2.93648	1.24419	0.417111	-0.329471		1.04797	1.09554	0.910034	0.204856
4.20845	0.567485	0.0538949	-0.344115		1.39523	0.326791	0.0253957	1.41248
3.46967	2.93323	0.827239	-0.32605		0.498628	0.979762	0.672808	1.72415
2.70889	1.15152	0.409845	-0.190024		0.40724	0.597165	-0.162456	1.26012
5.60531	3.38273	0.286657	-0.496769		0.69577	0.413664	-0.455447	0.854959
2.04713	0.0187799	0.372855	-0.385286		1.73709	1.59247	0.895887	1.80249
2.26469	1.72834	-0.0901462	0.741254		4.348	0.353316	-0.0902919	1.60594
2.66035	0.439193	1.1782	-0.313565		3.75981	1.94857	-0.179336	2.67513
2.91464	1.492	0.597815	0.394758		0.777092	1.65408	0.479989	0.582959
4.73232	0.478315	0.804929	0.0856451		3.99598	1.69199	1.26191	2.48448
3.92891	2.50665	0.463745	-0.182374		0.703744	0.807326	-0.127682	1.45457
5.05562	2.12651	-0.0931054	-0.553809		1.01326	0.180072	0.192309	0.970382
2.16171	-0.226023	-0.0863715	-0.583328		2.29623	0.731268	0.0876026	0.537831
4.95645	2.36479	0.222769	0.0807367		2.61573	2.21466	0.52686	0.555986
4.01684	1.39682	1.19776	0.88034		1.30268	0.944714	0.197939	2.12811
1.36331	0.99952	1.00286	-0.604236		0.650931	2.58669	0.808258	2.50597
4.21246	1.44072	0.828137	0.0365656		2.81576	1.60611	1.12288	2.08608
3.88446	0.421993	0.0923846	-0.932097		2.55872	2.22617	-0.0974546	1.03905
2.59562	2.27622	1.38898	-0.599328		1.97494	2.41167	0.831738	1.78468
2.10534	3.77482	0.103296	-0.162802		1.95195	0.508234	0.144023	1.12829
2.47076	2.11037	0.719116	-0.855343		2.12679	2.45713	0.978554	1.83481
3.29242	3.13737	0.816157	-0.622478		1.43077	2.3601	0.50472	1.83013
3.15846	0.717442	-0.00237844	-0.109435		2.54901	-0.344072	0.316555	0.693441
3.20945	2.19515	0.305594	-0.316407		3.49399	0.0796447	0.045328	1.79008
3.76393	2.25354	0.963021	0.00460462		0.963926	0.00463982	-0.011489	2.1649
5.33555	1.20646	-0.556328	-0.0936743		3.33952	0.601979	-0.0933166	2.42877
4.13345	0.0838909	0.970443	-0.351493		2.01368	2.59068	0.673184	0.399179
1.22716	1.55681	0.0846206	-0.248795		1.12983	0.88333	-0.407689	1.23459
2.26807	0.758416	1.01024	-0.20454		0.742174	1.74873	1.24817	0.310503
5.68798	0.958496	0.106148	-0.374263		2.99838	0.133532	-0.280538	0.521401
4.95741	1.16105	0.407478	-0.0515284		1.12849	2.14092	0.769252	0.735324
2.29479	1.68069	0.0649625	-0.715878		2.29124	1.06671	0.603119	0.743218
3.35921	2.91234	1.0919	0.169552		1.85685	1.60756	0.472289	1.21466
2.11174	1.88911	0.683726	-0.0549137		1.69659	2.26584	0.790788	0.272128
3.84474	2.04679	0.667691	0.107064		2.89879	0.806079	0.172221	1.39188
1.15927	1.75075	0.831754	0.0134389		0.183126	1.66511	0.382373	1.51119
4.10948	0.420292	-0.115744	-0.368995		1.13662	0.516525	0.397043	1.78037
1.76489	2.33596	0.77402	-0.6294		3.92138	0.257518	0.657196	1.30859
3.49485	2.19588	1.92828	-0.0855606		0.407826	2.14533	1.09095	0.847606
2.7996	1.04336	0.694852	-0.0172211		1.7578	1.27687	0.962626	1.02264
4.19071	0.041338	0.466931	-0.584394		1.89917	0.633482	0.139169	0.0693695
0.538196	0.0128484	2.55262	-0.165289		0.540763	1.67829	1.13876	1.32114
4.09476	1.42846	1.35578	-0.713667		0.353217	0.429781	-0.220975	2.49824
2.69575	0.558539	0.806526	0.135525		1.73372	1.02849	0.321084	1.25965
4.21322	1.96774	-0.026551	-0.476433		1.35612	0.392265	0.0691097	1.42461
3.04754	1.21001	-0.00821588	-0.430934		1.31922	0.66814	0.109966	1.38274
2.83354	0.81922	0.875817	-0.265814		0.942501	2.13907	1.26432	-0.404178
2.53852	1.89902	1.17273	0.277397		1.2386	1.71477	0.222384	2.07975
4.53054	1.20186	1.23118	-0.379947		1.59635	0.762093	0.159928	2.5684
3.29431	1.30997	1.41721	-0.421039		1.01266	1.71722	0.50698	1.84422
4.11923	1.97977	1.40247	-1.10543		0.485659	1.78096	-0.241683	2.23563
4.99998	-0.205233	0.136394	0.0625304		0.365355	1.61195	0.251966	1.90498
3.80235	-0.0805514	0.932877	-0.608193		0.626109	2.21869	0.00674483	0.451591
4.75901	2.11675	1.07919	-0.291767		-0.337376	1.28463	0.302482	2.92958
4.34465	0.204112	0.14455	0.159128		1.50121	0.57487	-0.283409	0.761803
3.95828	2.01376	0.0718578	-1.27987		1.15618	0.857243	-0.165861	1.68925
4.16822	1.19881	0.55331	0.0048714		1.64466	-0.198354	0.0148874	1.12993
3.75869	0.640325	0.0665529	-1.12452		1.87098	0.0678662	0.643671	0.0513438
2.25942	2.25148	0.864253	-0.557183		0.881479	2.052	0.342155	0.722546
3.66155	0.900638	0.986132	-0.495451		0.995728	1.84396	-0.240708	1.32061
3.52838	0.970544	1.00275	-1.21214		1.35238	1.26503	0.406767	0.700287
1.78959	2.33352	0.252657	-0.528365		0.661785	1.01021	0.322188	2.33026
4.94849	2.14426	-0.18681	-0.293247		1.24194	1.73708	0.451884	0.86566
5.06198	0.948067	0.611549	-0.836113		1.30253	0.890666	1.16414	1.72802
4.24342	3.5537	0.405307	0.427285		2.01155	0.737119	0.208129	1.30399
2.21458	1.03622	0.738988	-0.739965		1.53878	1.70441	0.302263	0.350544
3.51843	1.28663	1.10254	0.295345		-0.107179	1.68822	0.340102	1.19059
2.34991	-0.112723	0.736058	-0.298282		1.13259	1.88434	1.09794	1.08952
5.5751	-0.0147425	1.562	-0.260708		0.546863	0.0420653	-0.112677	0.613482
5.33174	1.10838	0.500429	-0.240434		1.18126	1.97858	0.674722	1.45514
4.17359	0.716688	0.319484	-0.275883		0.367645	1.09103	0.401781	1.47959
3.67811	-0.311656	-0.101745	-0.390727		0.649676	1.13851	0.510892	1.29801
2.67631	2.42564	0.2566	-0.907303		1.30621	2.14877	0.412906	0.826204
3.11149	0.702635	0.153585	0.471852		2.27541	1.56768	1.14078	1.3187
4.46881	2.87588	0.130072	-0.341862		0.812623	1.06674	-0.130402	2.12292
4.10948	1.6973	3.10569	0.641102		1.07592	2.35051	0.692514	1.51709
2.88754	0.331526	-0.221304	3.14206		2.40648	2.44194	1.56793	1.23338
2.55627	2.45795	0.721953	0.520746		0.90315	2.06091	0.4685	1.03559
1.91049	0.110142	0.615058	-0.520483		2.15452	1.37864	1.00286	1.12487
3.66096	1.3217	0.8409	0.167928		1.46118	1.98849	0.660737	1.84159
3.69254	0.00611299	0.959481	-0.242162		2.86275	1.19995	1.01862	0.1619
3.91137	0.915894	-0.164249	-0.907958		1.31709	2.26442	-0.0149269	2.0788
4.59016	0.973088	1.52341	-0.22049		0.917323	1.47808	1.04381	2.09389
4.42576	2.47048	0.458822	0.514272		0.558932	1.89052	0.452665	1.32283
3.58366	1.74431	0.126398	-0.433106		3.04229	0.676771	0.828954	0.672155
4.24065	1.14228	0.575441	-0.417543		2.12461	-0.0304498	-0.420652	0.977387
4.49738	1.00696	1.10256	0.349354		1.85143	2.79243	-0.560204	1.50843
1.73041	2.41696	1.17311	-0.716893		3.84383	1.58863	1.02498	0.382379
1.8773	1.03241	0.49543	-0.112222		0.325362	2.19163	0.535194	0.841264
4.51766	2.92037	0.500201	-1.37734		0.66961	1.91991	0.393158	2.39941
3.07865	1.00819	0.480228	-0.723474		1.82612	1.38988	0.00850519	0.912121
3.87013	0.676291	0.833392	0.143076		1.631	0.339839	0.542219	1.79296
1.52853	0.467988	0.56404	-0.225		1.52789	1.94257	0.483843	1.3666
4.19337	0.551959	0.257257	-0.541599		2.86238	0.817949	0.555804	0.892162
4.00844	1.68567	0.602621	-0.793687		2.79024	0.612601	0.587622	0.524175
3.13223	0.35873	0.0487929	-0.346188		3.81654	1.95343	0.0662603	0.807452
3.95098	1.76756	1.00469	-0.562148		1.10201	0.921522	0.934687	1.96662
4.90258	1.4337	-0.158425	0.272869		1.95248	2.26031	0.647369	1.49077
1.72922	2.22955	0.0509016	-0.322532		2.67487	0.432859	0.891057	0.22503
5.15338	1.82941	0.630077	-0.187553		2.64217	2.38794	0.211002	1.80073
1.91193	0.644248	1.45269	0.405767		2.11956	0.789593	-0.262848	0.980261
3.85843	1.54002	0.594246	0.0470973		3.20837	1.93538	0.595204	-0.443452
3.1637	0.868156	0.534406	0.394015		0.959876	0.824149	0.548363	1.51654
4.99408	1.04128	1.04506	-0.773821		2.23007	1.60728	0.702872	1.96446
4.17309	1.56338	0.207797	-0.816953		1.56784	0.84793	0.689317	1.23707
4.64627	1.11273	0.058181	-0.385538		1.84039	2.97264	0.865545	1.97729
2.09999	1.9545	1.09831	-0.505321		1.57318	2.27641	0.846585	1.4301
1.66659	1.63786	0.496634	0.00797055		0.578815	0.112717	0.24474	1.1218
3.67532	-0.239638	0.287786	-0.517245		0.265592	0.661388	0.603425	1.8418
1.67801	1.16396	0.130615	-0.326118		3.07724	0.370229	-0.0664696	1.24744
1.69125	1.2907	-0.140304	-0.548272		0.540241	1.24098	0.262659	1.31555
5.16122	0.616663	1.28713	0.24976		1.52827	0.707307	0.647219	1.35273
2.35505	2.19672	-0.197116	0.00595622		1.14715	0.430898	0.494415	1.50959
3.14633	-0.960183	1.6938	-0.147853		2.07879	1.97883	-0.0811301	1.11186
3.34874	1.28747	0.246704	-0.365804		3.16375	1.25804	1.38204	0.682927
1.41523	1.9591	0.274371	-0.818404		1.39502	0.675026	0.190726	0.469462
3.40038	1.78853	0.846258	1.11544		1.48125	2.00364	-0.273286	2.22121
3.92118	2.10357	0.979962	-0.127546		0.949093	0.667849	-0.326869	1.51064
4.818	1.5756	0.445542	0.193402		0.704456	0.960769	-0.520007	1.85219
2.00995	1.42311	1.18446	-1.38144		2.7133	0.449882	0.121615	0.214968
4.68703	0.554251	0.24898	-0.233411		3.20723	0.957742	1.35754	1.03411
4.09228	0.325265	1.03522	-0.326206		1.6919	1.30979	0.976595	0.458035
5.25882	1.08531	0.361804	1.02465		4.23453	1.87875	1.12688	2.62023
3.22342	2.13676	0.344906	-0.0267366		1.99435	1.11996	-0.185807	0.420602
2.86127	0.361212	0.19439	0.728428		1.26462	1.20957	0.546476	1.05948
3.72097	1.89187	0.217691	-0.234451		1.18012	1.7483	0.577792	1.50383
2.43052	0.834495	0.00672708	-0.448797		0.243509	1.60074	1.45786	0.804317
1.20092	2.12723	-0.0379453	-0.379663		3.97723	-0.542578	0.732574	1.14441
3.3885	1.15624	0.573196	-0.0991293		1.75076	0.654587	-0.138267	1.81953
3.25572	1.646	0.698918	0.147663		1.35396	1.12713	0.325358	1.00711
2.13468	1.29236	1.25511	-0.661792		0.800033	2.10315	0.0563983	0.559374
5.30024	1.44406	0.789981	-0.517218		1.73016	0.868748	0.961263	1.45737
4.50287	-0.198889	0.0161441	-0.222469		-0.131024	2.52402	0.544005	0.797948
3.2812	0.10601	-0.24822	-0.483066		0.251384	1.35276	1.13772	1.03583
1.5191	1.46514	-0.174307	-0.00476163		0.684473	2.51114	0.670588	0.0285894
3.72027	2.9224	1.13936	-0.307296		2.59772	1.75004	-0.665134	0.443794
4.18201	-0.168391	0.944175	-0.0218993		1.86143	1.89098	1.29146	1.10531
3.45655	0.264297	0.339622	0.217541		2.55089	2.0727	0.736588	0.792108
4.65153	1.50087	0.321324	0.426153		0.859977	1.67633	0.307242	1.05008
4.4595	1.76332	-0.113472	-0.669735		0.9998	1.08883	0.0203511	0.500379
4.64132	1.59781	0.369469	-0.518752		1.12212	1.1879	-0.0271429	2.74062
3.09128	0.369952	0.497612	-0.472669		0.481909	0.482197	0.864981	1.33795
3.76203	0.966237	0.0654579	-0.202129		2.04205	3.12825	-0.369983	1.98328
3.11497	0.198661	0.650897	-0.757858		0.995327	0.978564	0.244656	0.218175
4.64162	0.633979	-0.0776563	-0.269531		1.01076	0.46135	0.625269	0.925459
4.12622	1.77545	-0.0759202	-0.826271		1.30935	2.50501	-0.219167	1.20956
3.38655	1.58051	0.760642	-0.777571		2.31067	1.69291	0.0743111	2.07632
1.21123	1.57545	0.406007	0.0545659		1.47782	2.22869	-0.204322	2.4685
3.96142	1.87772	0.877118	-0.301927		1.12664	1.88616	0.475823	1.91804
1.92799	0.661805	0.348953	-0.60805		0.987087	0.733207	1.95863	1.41058
3.58613	0.960182	-0.121317	0.554785		1.09222	0.717589	0.222006	0.704916
3.81557	1.84252	0.212536	-0.399841		2.40324	1.63201	0.486374	1.63089
3.76983	1.24348	0.701228	-0.469538		1.34594	1.48348	1.10813	0.686017
1.71974	0.47524	1.29268	-0.859799		1.0743	0.615623	-0.270126	1.47751
5.10134	2.36164	0.586959	0.389058		0.461411	2.31513	0.458767	0.654183
3.81764	2.68719	-0.0222485	0.0687047		1.63161	1.974	0.545453	0.813877
5.34907	0.0630282	0.331984	0.634902		1.472	2.25965	0.796852	0.45381
3.00552	1.28817	0.513034	-0.595648		1.00892	1.32095	0.454863	1.54536
3.06853	2.10325	0.280958	0.276625		0.605613	1.34694	0.116476	0.00360003
4.34936	1.08007	0.748426	-0.400614		2.58776	1.73535	0.670274	1.02902
2.17816	0.195919	0.221595	-1.12098		2.92235	1.61491	0.604772	0.580431
3.59709	1.30278	0.713762	-0.330634		4.1722	2.31474	0.773103	0.522383
3.5996	0.695033	0.371148	-0.12223		0.854252	1.34973	0.716223	2.20761
4.50931	0.515941	1.31987	-0.119957		1.94564	1.8143	-0.336073	1.04376
4.02946	0.102365	0.00820245	0.390738		4.54219	0.793482	1.15699	-0.240733
3.27216	1.65312	1.14908	-0.473154		2.47771	0.690917	0.408562	0.189543
4.68429	1.73633	0.764721	0.00545943		0.85608	2.76291	0.102258	0.830078
1.76845	1.56451	0.470281	-0.138092		0.988989	1.22334	0.0614724	1.07015
4.36815	1.18155	0.318239	-0.667887		1.12191	1.59538	1.64806	0.969685
5.46221	1.61944	0.579332	-0.367024		1.97986	3.23748	1.68951	1.19479
4.2748	0.573466	-0.408712	-0.22817		1.10327	0.747027	1.32711	0.384579
3.92942	-0.127454	0.960297	-0.241186		1.66143	0.977914	0.554806	1.36049
4.50844	0.621979	0.944629	0.0515839		3.25133	2.74573	0.3453	1.86606
4.50872	0.363802	0.402185	-0.272181		0.34901	1.5744	0.140284	0.959455
4.28548	0.582521	0.934876	0.158684		4.27981	2.11562	0.112948	0.870645
4.83927	-0.0458235	-0.404696	-0.870714		3.04003	0.245326	0.429502	3.36369
4.55643	1.43923	0.644644	0.20312		3.88877	1.79969	0.631315	1.02799
4.20581	1.42964	-0.0744525	-0.263863		1.01102	1.15148	0.417626	0.536169
4.45234	0.462747	1.14857	-0.52986		1.74009	2.88785	-0.430219	0.813663
4.48316	1.11417	-0.17813	-0.392634		2.44112	0.904584	-0.153666	0.304642
4.72958	2.24404	0.858659	0.231653		2.40501	2.74086	0.406225	-0.357886
2.89065	2.5015	0.364496	0.892579		0.722126	0.815435	0.908112	0.921296
3.33768	0.888961	-0.7385	-0.179218		3.66082	-0.116404	0.282085	1.04559
0.272465	-0.00881455	0.486543	-1.51272		1.40202	1.71274	0.0528324	1.0513
5.34471	-0.42248	-0.333093	-0.468188		3.47391	1.0759	0.553219	0.180082
0.841109	-0.0455284	1.14808	-0.643248		1.15078	1.13518	0.188933	2.19902
4.4157	0.746019	0.90067	-0.31704		2.35594	1.9328	0.31833	1.53379
5.65635	0.416412	1.39505	-0.225072		2.27582	2.0385	1.21648	1.0747
3.79638	0.860455	0.230059	-1.0385		3.59466	1.27189	0.590873	0.632429
4.67405	1.16558	-0.1481	-0.160231		3.40355	2.2989	0.693118	0.653317
3.75099	1.18308	0.688561	-0.513551		3.83316	0.173023	-0.215556	1.23941
2.91985	0.638561	0.185063	-0.65777		3.56637	2.19249	0.144887	0.538476
4.43396	1.13393	0.570285	-0.68524		1.1668	0.583995	0.962715	2.08335
1.59244	1.32835	0.493946	-0.0973031		2.92557	0.718452	0.900548	0.574983
3.06342	0.230807	1.10173	-0.566262		1.19107	1.8623	0.395628	1.43223
3.22385	1.62788	1.82695	0.0663567		1.30965	0.747748	0.360417	1.55837
3.97132	0.384594	0.0468981	-0.605047		1.65027	0.915858	0.433555	1.80751
1.73119	2.64336	0.898048	-0.432417		1.48386	1.41785	-0.258876	1.77359
1.88987	2.90583	0.770967	-0.239899		2.08571	1.69644	0.298982	1.15914
2.68411	1.29781	0.803579	0.355662		0.790186	2.26717	0.16546	2.82074
2.62492	1.47367	1.09674	0.102782		2.32224	1.59146	0.109433	0.654582
2.33424	1.47541	1.59166	-0.272318		2.679	2.81157	-0.183347	0.77002
3.66766	1.31248	1.02154	-0.00768609		2.95462	2.08426	0.236521	0.11976
4.69321	0.860606	0.793381	0.302643		1.34254	1.1277	0.278905	0.603703
3.29408	1.25266	0.730332	0.0681909		1.82462	2.60765	-0.0688236	1.08641
3.17822	0.359502	0.601974	-0.00961058		3.13509	1.53565	0.420444	0.878729
3.21445	1.29583	-0.261579	0.0978025		1.51969	0.808292	0.354529	0.744484
1.88788	1.69917	0.291124	-0.388294		3.84418	1.70188	0.611888	1.74349
4.61614	0.12302	0.369101	-0.508951		1.69523	0.936006	1.00694	1.82964
3.8751	1.31212	1.96791	-0.0664294		1.70738	1.39977	0.0554796	1.84963
3.09601	1.55692	0.503998	0.179908		1.08499	1.10504	0.635759	1.53209
4.11524	0.772699	0.6669	-0.139068		2.42654	1.32455	0.42292	0.583424
2.52271	1.82574	0.588205	0.0655999		0.700225	0.281168	0.017841	1.0821
4.15155	1.2943	0.18777	-0.332412		2.59952	0.803308	0.128896	2.13339
4.12317	1.81129	0.508312	-0.527932		0.871185	1.53406	0.563937	1.92602
4.45004	1.42754	2.74351	-0.601691		3.64122	1.3034	-0.134682	1.10405
3.49478	0.597638	0.907559	-0.213298		1.33284	2.19129	1.06667	0.95369
3.8078	1.11355	-0.247687	-0.103096		1.75991	1.57764	0.618423	0.829969
3.94966	0.763451	0.154796	-0.192968		3.15091	1.51851	0.0476091	1.74367
2.06772	1.27693	0.571997	-0.467096		1.27975	0.903503	0.737785	2.79633
4.02188	0.673892	-0.192156	0.761542		3.07474	2.14592	0.139259	1.10502
4.92509	1.9983	1.19753	-0.244294		2.02202	0.160589	0.0519595	1.35076
3.14494	0.822353	0.778	0.395423		1.34115	1.06584	0.14566	2.35466
3.81572	1.11892	0.594964	0.0625794		1.68186	1.05852	0.34758	2.69622
5.6477	1.39996	1.03307	-0.282778		1.09379	1.41174	-0.397499	1.27058
4.65153	-0.15988	-0.0181766	0.0957495		1.97553	1.55877	0.954097	0.944938
3.89886	1.46013	1.96508	-0.302887		0.3859	1.71269	0.719578	1.90301
4.99897	1.49968	0.762058	0.0132096		1.22386	0.676218	0.226485	0.548474
3.36591	-0.548011	-0.19412	-0.695756		1.21771	1.67126	0.365466	0.582122
4.83989	2.43453	0.359628	0.0499495		1.78027	2.09844	0.471354	0.94048
3.76299	2.1496	0.861786	-0.71592		1.37826	0.713656	0.517094	0.547985
5.07734	1.06277	0.503087	0.443812		2.94607	0.829755	0.523992	0.863113
4.74835	0.946092	1.32698	-0.580274		1.61238	0.939802	0.663877	0.904456
3.82012	0.206248	0.0759726	-0.315596		1.55398	2.32823	0.62087	0.426194
3.86844	1.92288	0.843565	-0.313403		0.927277	1.06435	1.364	1.85275
4.13854	1.13264	-0.127803	-0.621431		1.82086	1.3855	0.128216	1.53892
3.80361	2.81215	0.0445885	-0.356153		1.77195	2.58322	0.179122	0.628564
4.88095	0.496701	0.779328	-1.01236		0.791631	1.40381	0.261855	0.713746
3.33699	1.65514	0.557061	-0.626703		0.968612	1.37615	0.678252	2.37372
[truncated: 16,709 more rows]

## Sheet: S_Fig. 2
Fig. 2a			Fig. 2b				Fig. 2c
model	Spearman		model	AUPR	Random		En: Ab-14-H		GP: Ab-14-H		En: Ab-14-L		GP: Ab-14-L
A-14H Ensemble	0.51165		A-14H Ensemble	0.264246	0.0185449		avg. std	rmse	avg. std	rmse	avg. std	rmse	avg. std	rmse
Ab-14H GP	0.47696		Ab-14H GP	0.140154	0.0185449		0.631323	1.17925	0.213231	1.1148	0.282327	0.981517	0.539131	1.14755
A-14L Ensemble	0.688273		A-14L Ensemble	0.610312	0.0864923		0.616256	1.28609	0.413966	1.04758	0.385114	1.12782	0.6391	1.15404
Ab-14L GP	0.62965		Ab-14L GP	0.469295	0.0864923		0.661739	1.16107	0.345178	1.03568	0.225812	0.891964	0.58867	1.14591
							0.813817	1.10302	0.314527	1.03409	0.166105	0.97218	0.596297	1.14891
							0.578758	1.1989	0.288443	1.0797	0.240311	0.860198	0.922739	1.29825
							0.58266	1.20722	0.406229	1.05086	0.283031	0.989661	0.896184	1.28631
							0.638756	1.11369	0.400584	1.0474	0.429058	1.16101	0.597073	1.15417
							0.610782	1.28208	0.389351	1.04323	0.301607	1.02942	0.524673	1.11296
							0.44326	1.155	0.37952	1.03798	0.211288	0.90518	0.423428	1.15079
							0.756178	1.28489	0.410872	1.05327	0.401683	1.1282	0.256509	0.921568
							0.415505	1.10706	0.208845	1.13288	0.232893	0.882339	0.956267	1.29973
							0.282802	0.937374	0.4299	1.06247	0.207825	0.913109	0.872379	1.24056
							0.478152	1.207	0.407827	1.05209	0.1954	0.922156	0.623861	1.16121
							0.470319	1.21483	0.213231	1.1148	0.187897	0.93034	0.584663	1.11163
							0.271195	0.989191	0.421461	1.04376	0.786732	1.48217	0.698149	1.20894
							0.105943	0.824903	0.356063	1.0522	0.210416	0.904315	0.698933	1.20977
							0.680396	1.17305	0.401099	1.04469	0.206974	0.917814	0.389217	1.19488
							0.37536	1.03311	0.335656	1.03728	0.766426	1.43991	0.615059	1.17053
							0.549653	1.31248	0.390689	1.04188	0.423783	1.14129	0.656964	1.18021
							0.49499	1.22602	0.412799	1.04902	0.293925	1.02939	0.644054	1.15303
							0.621504	1.27	0.388074	1.04643	0.241366	0.859651	0.683095	1.19553
							0.400503	1.07815	0.372786	1.02261	0.184421	0.930905	0.730113	1.25399
							0.559178	1.29356	0.368902	1.03468	0.242182	0.873293	0.914041	1.31948
							0.414204	1.09948	0.333182	1.02978	0.257524	0.89456	0.585595	1.12522
							0.567939	1.21775	0.392577	1.04085	0.185231	0.928457	0.586559	1.13271
							0.738307	1.23128	0.224372	1.10025	0.17945	0.937646	0.693791	1.19713
							0.652641	1.1248	0.333943	1.0321	0.169488	0.959277	0.67198	1.21217
							0.15945	0.851687	0.408345	1.05135	0.341218	1.11327	0.773626	1.19925
							0.897728	1.05582	0.411193	1.05337	0.268588	0.935061	0.916374	1.30469
							0.635719	1.15234	0.329676	1.02288	0.488607	1.20628	0.561784	1.15109
							0.431364	1.15798	0.287905	1.07472	0.248176	0.878	0.504236	1.1673
							0.650154	1.10541	0.405447	1.04989	0.331834	1.09876	0.578804	1.10855
							0.634757	1.14478	0.291828	1.01433	0.255265	0.893522	0.705059	1.21391
							0.553852	1.29887	0.372033	1.02207	0.232539	0.881133	0.656868	1.17909
							0.692175	1.15183	0.36837	1.03782	0.255714	0.890892	0.871711	1.24875
							0.628434	1.19572	0.406791	1.05043	0.554779	1.23929	0.840755	1.19687
							0.100347	0.834381	0.221385	1.10635	0.761599	1.44515	0.589629	1.15167
							0.100025	0.834549	0.397774	1.04264	0.431489	1.16209	0.720109	1.23019
							0.77882	1.17817	0.326777	1.01329	0.172376	0.943514	0.564303	1.13614
							0.101545	0.833711	0.404321	1.05241	0.28892	0.998525	0.618029	1.17313
							0.430295	1.14468	0.362504	1.05309	0.247013	0.877649	0.487704	1.14841
							0.603596	1.27835	0.404146	1.05223	0.252033	0.874243	0.633462	1.14993
							0.574914	1.22946	0.211942	1.11987	0.239505	0.866788	0.81487	1.17742
							0.608684	1.28605	0.218414	1.10154	0.815674	1.56396	0.741966	1.25746
							0.361711	1.01894	0.212564	1.12276	0.817464	1.57247	0.62761	1.15635
							0.518935	1.20257	0.378426	1.04248	0.315078	1.08982	0.525173	1.11178
							0.407698	1.08274	0.346624	1.04302	0.363138	1.12687	0.613104	1.16016
							0.287235	0.955842	0.355714	1.04452	0.519884	1.22203	0.455901	1.16227
							0.699442	1.16542	0.213231	1.1148	0.221629	0.905255	0.370277	1.07767
							0.404736	1.07696	0.219134	1.0925	0.248959	0.882256	0.369674	1.08749
							0.454041	1.17914	0.361349	1.05256	0.165996	0.971861	0.63028	1.15044
							0.70903	1.17817	0.219134	1.0925	0.366793	1.13867	0.796783	1.19715
							0.415764	1.1073	0.409764	1.05318	0.536231	1.22578	0.434591	1.12606
							0.87194	1.05876	0.41331	1.046	0.226266	0.890071	0.800568	1.19255
							0.458791	1.17216	0.42266	1.04851	0.257524	0.89456	0.492301	1.136
							0.55952	1.29089	0.399166	1.04908	0.465067	1.20433	0.616273	1.16796
							0.099557	0.832579	0.41896	1.04876	0.162196	1.00577	0.841336	1.19454
							0.264431	0.988353	0.403033	1.04691	0.166105	0.97218	0.639871	1.15398
							0.505622	1.23207	0.328119	1.02049	0.238588	0.864294	0.602229	1.13475
							0.492767	1.22407	0.412004	1.05153	0.251703	0.871753	0.257468	0.909635
							0.458791	1.17216	0.393119	1.04044	0.209653	0.90242	0.655638	1.16867
							0.561043	1.27466	0.410601	1.05508	0.379866	1.14199	0.898616	1.28132
							0.392799	1.07264	0.405717	1.05145	0.220728	0.905189	0.833291	1.19589
							0.44113	1.13992	0.400759	1.04678	0.329115	1.09668	0.862702	1.21856
							0.551027	1.31856	0.397442	1.04153	0.342396	1.11716	0.923667	1.31152
							0.617942	1.29902	0.369536	1.03105	0.196673	0.917143	0.271711	0.978191
							0.563168	1.25934	0.296894	1.01383	0.729675	1.40413	0.397318	1.19905
							0.590801	1.23667	0.267147	1.07447	0.369009	1.13898	0.405906	1.18362
							0.100105	0.833799	0.372133	1.02444	0.195189	0.921347	0.54548	1.14253
							0.434304	1.16092	0.341491	1.04271	0.409297	1.12128	0.42965	1.12063
							0.423595	1.13603	0.349709	1.05378	0.626817	1.35555	0.696075	1.20165
							0.0993251	0.833392	0.412757	1.05056	0.264387	0.918468	0.406335	1.18514
							0.368241	1.0214	0.411238	1.0526	0.772639	1.43801	0.858836	1.20152
							0.195108	0.879841	0.397617	1.04331	0.269089	0.941238	0.56214	1.14846
							0.0990933	0.832008	0.411459	1.05382	0.195292	0.922166	0.659123	1.18664
							0.517629	1.21668	0.311485	1.0303	0.226266	0.890071	0.267712	0.91767
							0.519578	1.19962	0.318733	1.02012	0.503567	1.21119	0.830417	1.16528
							0.112727	0.809335	0.36675	1.03436	0.67118	1.40449	0.627902	1.15715
							0.363307	1.01199	0.393378	1.04129	0.334121	1.10434	0.797832	1.19634
							0.345625	1.01355	0.421242	1.04199	0.223539	0.890303	0.705157	1.20296
							0.571514	1.22438	0.399902	1.04884	0.181701	0.936115	0.698621	1.21137
							0.195947	0.878581	0.384187	1.0442	0.432546	1.16351	0.72186	1.23143
							0.756178	1.28489	0.387032	1.04527	0.29929	1.03993	0.89417	1.27598
							0.595654	1.22512	0.384146	1.04433	0.480022	1.17762	0.860673	1.21762
							0.291967	0.947249	0.406321	1.05046	0.193642	0.919113	0.678855	1.22297
							0.59373	1.22701	0.415787	1.05271	0.218813	0.903011	0.254539	0.939266
							0.438391	1.13759	0.295526	1.00472	0.361833	1.12278	0.642499	1.1534
							0.829841	1.18458	0.409434	1.052	0.573922	1.27851	0.809733	1.18242
							0.500149	1.21907	0.404859	1.05051	0.342975	1.10525	0.768566	1.20887
							0.662455	1.16119	0.264738	1.06464	0.445387	1.19604	0.786197	1.19479
							0.506935	1.22612	0.344274	1.038	0.402994	1.12537	0.731961	1.25261
							0.0988655	0.83009	0.339841	1.04017	0.349461	1.11912	0.736438	1.24971
							0.428122	1.13577	0.411141	1.05347	0.298886	1.03701	0.974219	1.3445
							0.383458	1.0707	0.383825	1.04488	0.260601	0.910224	0.67131	1.21424
							0.563806	1.22945	0.334705	1.02865	0.412317	1.10483	0.823337	1.17517
							0.667871	1.22571	0.416401	1.05346	0.299965	1.02372	0.612789	1.15956
							0.406352	1.08058	0.414206	1.04932	0.266265	0.922022	0.28285	1.05324
							0.463505	1.19908	0.404942	1.05126	0.222635	0.89559	0.259631	0.921099
							0.108324	0.824835	0.413098	1.04932	0.329115	1.09668	0.694484	1.19793
							0.100266	0.834373	0.413765	1.04692	0.404816	1.12208	0.579602	1.10864
							0.401856	1.07121	0.391756	1.04385	0.475786	1.14883	0.66582	1.21312
							0.525317	1.21202	0.375568	1.04527	0.264855	0.918993	0.822561	1.1813
							0.740739	1.21454	0.411193	1.05337	0.385406	1.13095	0.618331	1.17131
							0.794266	1.11793	0.409291	1.0521	0.683034	1.41302	0.774298	1.20093
							0.48573	1.20937	0.40637	1.05095	0.62055	1.33853	0.50987	1.15661
							0.578758	1.1989	0.325037	1.0195	0.226967	0.895115	0.41951	1.19807
							0.317872	0.97994	0.399411	1.0483	0.230094	0.908708	0.783571	1.1992
							0.785261	1.11221	0.42062	1.04687	0.248423	0.876737	0.479093	1.18435
							0.772997	1.14818	0.41331	1.046	0.25731	0.893788	0.771043	1.20089
							0.103478	0.829255	0.403371	1.04747	0.25731	0.893788	0.898879	1.2825
							0.446608	1.14467	0.362322	1.0489	0.239394	0.865857	0.420337	1.19515
							0.265638	0.981501	0.416401	1.05346	0.846581	1.50228	0.735407	1.24482
							0.100514	0.833876	0.405261	1.0505	0.469945	1.16028	0.720747	1.22619
							0.236392	0.916319	0.396109	1.04496	0.189846	0.924182	0.89142	1.26067
							0.101545	0.833711	0.41541	1.05245	0.246909	0.876773	0.583981	1.10511
							0.10191	0.835638	0.394764	1.04152	0.252799	0.876076	0.801545	1.1875
							0.160512	0.833847	0.312302	1.03402	0.558883	1.21995	0.554812	1.12656
							0.261004	0.979825	0.420181	1.05065	0.315078	1.08982	0.549075	1.13118
							0.106277	0.823638	0.413098	1.04932	0.297804	1.03218	0.84561	1.18639
							0.196309	0.87578	0.411193	1.05337	0.204255	0.924602	0.642989	1.15322
							0.625064	1.25646	0.413966	1.04758	0.19636	0.916612	0.573651	1.10397
							0.507559	1.2099	0.408535	1.05278	0.298343	1.03482	0.618734	1.17258
							0.330169	0.978758	0.409291	1.0521	0.172376	0.943514	0.682418	1.204
							0.10228	0.834821	0.411634	1.05131	0.261245	0.907359	0.706869	1.20352
							0.167652	0.838633	0.402115	1.04495	0.526489	1.1978	0.726321	1.24679
							0.0991707	0.831292	0.408203	1.05067	0.236499	0.868442	0.626711	1.15193
							0.0975364	0.825676	0.394962	1.04125	0.212829	0.905199	0.383303	1.16337
							0.0994795	0.832592	0.409623	1.05188	0.326401	1.1019	0.673399	1.21911
							0.100683	0.833492	0.404146	1.05223	0.773506	1.4521	1.02834	1.40644
							0.617942	1.29902	0.406038	1.05076	0.250792	0.857271	0.757514	1.21086
							0.0976088	0.828821	0.428723	1.08043	0.341218	1.11327	0.584663	1.11163
							0.632242	1.17982	0.420218	1.05117	0.241366	0.859651	0.543279	1.13689
							0.0974653	0.826268	0.414324	1.0465	0.231139	0.908737	0.397318	1.19905
							0.414465	1.10217	0.366425	1.03556	0.204563	0.924278	0.259631	0.921099
							0.401856	1.07121	0.331404	1.02723	0.218813	0.903011	0.447785	1.14938
							0.100347	0.834381	0.418775	1.04851	0.724415	1.39257	0.694987	1.20325
							0.0974653	0.826268	0.411459	1.05382	0.192717	0.916095	0.793004	1.20099
							0.446608	1.14467	0.428469	1.0819	0.206346	0.91812	0.529193	1.14342
							0.442994	1.15529	0.269306	1.05722	0.394748	1.13514	0.724436	1.23513
							0.100347	0.834381	0.4049	1.05171	0.317871	1.09069	0.822404	1.18098
							0.409259	1.07475	0.410281	1.056	0.477468	1.15817	0.484788	1.16183
							0.108945	0.820008	0.385054	1.04234	0.233011	0.881557	0.545939	1.14055
							0.584273	1.20191	0.41033	1.05564	0.305342	1.05683	0.857225	1.20831
							0.195108	0.879841	0.334918	1.0329	0.236856	0.866126	0.678761	1.22799
							0.695799	1.16316	0.406932	1.05046	0.336132	1.1096	0.822768	1.18175
							0.358134	1.00803	0.347556	1.04317	0.289597	1.02116	1.03473	1.42229
							0.09797	0.827633	0.415864	1.05347	0.534322	1.22674	0.620745	1.15843
							0.159251	0.851383	0.372083	1.02502	0.266265	0.922022	0.572309	1.10668
							0.101023	0.832159	0.372033	1.02207	0.165336	0.976398	0.783571	1.1992
							0.100025	0.834549	0.366971	1.03489	0.643088	1.36571	0.77254	1.19701
							0.116445	0.809615	0.414206	1.04932	0.228128	0.900935	0.825315	1.16105
							0.261378	0.981877	0.363042	1.04907	0.368859	1.14066	0.658936	1.18318
							0.0987137	0.830343	0.347729	1.04186	0.174066	0.944411	0.67198	1.21217
							0.100347	0.834381	0.413226	1.04588	0.226732	0.893197	0.479772	1.18281
							0.63032	1.17566	0.381032	1.0381	0.687641	1.40805	0.667609	1.21309
							0.55952	1.29089	0.384979	1.04193	0.603015	1.29888	0.682998	1.19513
							0.418867	1.12156	0.3933	1.04213	0.243562	0.876143	0.554812	1.12656
							0.389124	1.06871	0.422406	1.0456	0.52088	1.23163	0.473105	1.1786
							0.108324	0.824835	0.371584	1.0251	0.164787	0.97761	0.57513	1.09528
							0.0983384	0.832854	0.370161	1.0315	0.230212	0.904264	0.852498	1.19804
							0.70903	1.17817	0.413393	1.04546	0.32327	1.10006	0.904522	1.28202
							0.608684	1.28605	0.40981	1.05215	0.236737	0.867047	0.723268	1.24172
							0.559178	1.29356	0.298229	1.021	0.317029	1.09541	0.852498	1.19804
							0.16119	0.83726	0.405675	1.04882	0.466472	1.19082	0.843199	1.18914
							0.436765	1.13635	0.405169	1.05114	0.490953	1.2144	0.754471	1.22494
							0.100598	0.833138	0.409671	1.05358	0.285549	0.98618	0.743226	1.25741
							0.0985633	0.830934	0.406932	1.05046	0.469303	1.1709	0.475767	1.20442
							0.0980433	0.827558	0.393777	1.04088	0.188201	0.930694	0.684453	1.18828
							0.0994795	0.832592	0.411238	1.0526	0.246229	0.876511	0.599735	1.13508
							0.140242	0.805529	0.397578	1.04236	0.293786	1.0291	0.376016	1.0796
							0.414465	1.10217	0.397852	1.04214	0.117845	1.16228	0.739222	1.24581
							0.0996345	0.831826	0.388501	1.04574	0.724968	1.396	0.695291	1.20391
							0.108486	0.824921	0.374335	1.0356	0.263171	0.914012	0.81516	1.1795
							0.635719	1.15234	0.384146	1.04433	0.199086	0.920018	0.822404	1.18098
							0.0994795	0.832592	0.395991	1.04584	0.824906	1.57356	0.569953	1.11003
							0.369321	1.01922	0.384666	1.04055	0.425534	1.15957	0.735986	1.24716
							0.447652	1.16022	0.332737	1.03263	0.66162	1.37718	0.664967	1.21302
							0.100025	0.834549	0.415332	1.05243	0.633875	1.33203	0.604742	1.13293
							0.58508	1.21262	0.371932	1.02321	0.276662	0.960004	0.430055	1.11591
							0.101109	0.832659	0.416892	1.05048	0.650072	1.38884	0.253716	0.951764
							0.54347	1.32473	0.407303	1.05056	0.309347	1.05709	0.593038	1.14334
							0.423595	1.13603	0.391166	1.03957	0.760403	1.44065	0.933435	1.26641
							0.191617	0.882188	0.361287	1.05349	0.274303	0.951128	0.574392	1.08387
							0.10043	0.833958	0.40194	1.04598	1.13941	1.74552	0.808389	1.20689
							0.281582	0.927066	0.375426	1.04527	0.51794	1.23192	0.416456	1.19521
							0.0996345	0.831826	0.416967	1.05094	0.245627	0.870677	0.434182	1.1307
							0.447941	1.15945	0.410601	1.05508	0.434334	1.16925	0.910636	1.30621
							0.59373	1.22701	0.356132	1.05195	0.499581	1.20785	0.493653	1.13118
							0.539097	1.29674	0.303373	1.0186	0.38438	1.12571	0.593156	1.14453
							0.0987137	0.830343	0.415787	1.05271	0.318012	1.09016	0.576307	1.09908
							0.635238	1.15012	0.393081	1.04097	0.662438	1.36987	0.854856	1.20162
							0.0980433	0.827558	0.406887	1.05027	0.228128	0.900935	0.457086	1.16742
							0.592252	1.22344	0.401615	1.04559	0.184421	0.930905	0.568503	1.10657
							0.574914	1.22946	0.413393	1.04546	0.38438	1.12571	0.815015	1.17859
							0.135358	0.803334	0.397891	1.04207	0.567315	1.26635	0.661658	1.19799
							0.531889	1.22723	0.355714	1.04452	0.587643	1.27511	0.89142	1.26067
							0.203117	0.899972	0.381912	1.04149	0.202589	0.929409	0.257468	0.909635
							0.152295	0.831364	0.379692	1.03775	0.429396	1.15823	0.591185	1.15228
							0.110441	0.815915	0.360735	1.05431	0.209762	0.901468	0.294786	1.12484
							0.356566	1.01095	0.403724	1.04966	0.813068	1.53094	0.665156	1.21203
							0.0966533	0.830552	0.435729	1.07121	0.52138	1.2316	0.749546	1.23645
							0.10191	0.835638	0.416707	1.04929	0.312697	1.08109	0.72186	1.23143
							0.100266	0.834373	0.362444	1.054	0.56295	1.25525	0.540473	1.15593
							0.539097	1.29674	0.424331	1.05319	0.651563	1.39586	0.70162	1.21209
							0.0974653	0.826268	0.412757	1.05056	0.218925	0.902455	0.663358	1.21317
							0.0983384	0.832854	0.417264	1.04735	0.441317	1.20694	0.611182	1.14258
							0.108282	0.824281	0.405261	1.0505	0.419723	1.13026	0.727415	1.25103
							0.110567	0.815988	0.40252	1.04484	0.417066	1.12947	0.562381	1.14629
							0.406352	1.08058	0.375283	1.04668	0.165336	0.976398	0.683966	1.1916
							0.358462	1.00571	0.395001	1.04359	0.246229	0.876511	0.787383	1.1866
							0.439227	1.1341	0.408583	1.05271	0.332692	1.1052	0.919557	1.29973
							0.561043	1.27466	0.382248	1.03861	0.42887	1.15611	0.692494	1.19891
							0.642991	1.11376	0.400393	1.04791	0.634679	1.34213	0.677026	1.23217
							0.176833	0.898843	0.314829	1.02948	0.317029	1.09541	0.903681	1.31224
							0.303823	0.940096	0.381742	1.03932	0.323123	1.09868	0.609436	1.13346
							0.370752	1.02009	0.38565	1.03868	0.532082	1.21058	0.567551	1.10646
							0.0965882	0.826438	0.423711	1.05227	0.393794	1.12959	0.467738	1.20311
							0.439227	1.1341	0.36098	1.05194	0.525963	1.2243	0.393768	1.15873
							0.552779	1.30374	0.415293	1.05249	0.269203	0.94228	0.638519	1.15757
							0.439227	1.1341	0.411193	1.05337	0.272437	0.945742	0.827421	1.16079
							0.696934	1.17298	0.40152	1.04401	0.229054	0.898062	0.671785	1.21328
							0.114897	0.8071	0.395575	1.04531	0.660435	1.39381	0.931519	1.25928
							0.255296	1.00319	0.407492	1.0518	0.206661	0.916729	0.406335	1.18514
							0.0996345	0.831826	0.398663	1.03895	0.436978	1.19556	0.551042	1.13142
							0.244411	0.940466	0.419811	1.05218	0.438387	1.19495	0.800568	1.19255
							0.295626	0.963775	0.404942	1.05126	0.541232	1.19775	0.961193	1.31952
							0.544148	1.32517	0.400854	1.04634	0.254818	0.889758	0.786197	1.19479
							0.264847	0.986456	0.414206	1.04932	0.170996	0.954506	0.618331	1.17131
							0.100514	0.833876	0.313411	1.03278	0.635734	1.34862	0.896454	1.28978
							0.829841	1.18458	0.420584	1.05065	0.263171	0.914012	0.587043	1.1242
							0.259133	0.991176	0.411282	1.05295	0.657668	1.38983	0.778467	1.19884
							0.162418	0.834014	0.312302	1.03402	0.506701	1.23544	0.645698	1.15943
							0.523255	1.19288	0.362804	1.05138	0.327964	1.10004	0.937876	1.28638
							0.518935	1.20257	0.424367	1.0539	0.340478	1.11318	0.875514	1.25339
							0.0983384	0.832854	0.411819	1.05067	0.419186	1.1314	0.896184	1.28631
							0.0981168	0.827651	0.403033	1.04691	0.231488	0.884189	0.765356	1.21394
							0.526917	1.22488	0.441047	1.0756	0.20561	0.920258	0.479772	1.18281
							0.533861	1.26408	0.407303	1.05056	0.660435	1.39381	0.815015	1.17859
							0.601702	1.26476	0.327511	1.01711	0.314523	1.08713	0.694987	1.20325
							0.644593	1.09389	0.417449	1.04803	0.537632	1.22871	0.881316	1.26877
							0.500149	1.21907	0.398008	1.04063	0.78191	1.39536	0.807578	1.20411
							0.603224	1.27852	0.415565	1.05343	0.458342	1.20944	0.715211	1.22074
							0.446325	1.14571	0.421717	1.04047	0.41266	1.1112	0.577952	1.10483
							0.579538	1.19786	0.4019	1.0455	0.365924	1.13687	0.445021	1.12302
							0.479603	1.21983	0.419922	1.05376	0.231024	0.90875	0.633962	1.1509
							0.578758	1.1989	0.395614	1.04565	0.501205	1.20816	0.464101	1.22293
							0.324742	0.971794	0.405945	1.05089	0.311021	1.07308	0.504236	1.1673
							0.407698	1.08274	0.409907	1.05429	0.541232	1.19775	0.770641	1.20288
							0.506935	1.22612	0.382619	1.03811	0.213712	0.903115	0.711399	1.20361
							0.100266	0.834373	0.408535	1.05278	0.290254	1.02599	0.65135	1.15417
							0.406887	1.07867	0.411238	1.0526	0.397464	1.15544	0.710572	1.20653
							0.446325	1.14571	0.419848	1.05277	0.448756	1.19042	0.393768	1.15873
							0.197848	0.885841	0.405497	1.05023	0.219259	0.90533	0.657528	1.17729
							0.520895	1.19952	0.415371	1.05276	0.610392	1.31223	0.850394	1.18856
							0.255296	1.00319	0.374673	1.04074	0.252799	0.876076	0.573022	1.10272
							0.101545	0.833711	0.413517	1.04653	0.268337	0.935435	0.574905	1.09112
							0.686915	1.20818	0.414875	1.05034	0.217798	0.904033	0.813631	1.172
							0.135358	0.803334	0.413055	1.04925	0.223539	0.890303	0.598222	1.13579
							0.0987137	0.830343	0.394252	1.04002	0.248423	0.876737	0.56214	1.14846
							0.245862	0.984593	0.354262	1.03867	0.586351	1.28316	0.799824	1.18969
							0.515696	1.20404	0.427883	1.07578	0.39779	1.15846	0.858631	1.20024
							0.099557	0.832579	0.416668	1.0529	0.177603	0.939051	0.618029	1.17313
							0.594548	1.22926	0.430493	1.05948	0.313686	1.08799	0.612885	1.15947
							0.454571	1.18079	0.393738	1.04074	0.262036	0.910562	0.683095	1.19553
							0.574914	1.22946	0.411906	1.05145	0.443334	1.18719	0.668837	1.21471
							0.761378	1.28077	0.409623	1.05188	0.35395	1.13187	0.648499	1.15902
							0.578758	1.1989	0.355222	1.04599	0.307677	1.06034	0.478225	1.19252
							0.602133	1.26837	0.38676	1.04607	0.572565	1.27282	0.538189	1.15208
							0.521567	1.20002	0.3933	1.04213	0.230792	0.906405	0.696849	1.20646
							0.269972	0.995321	0.412188	1.04975	0.189531	0.926553	0.51195	1.14863
							0.501767	1.21738	0.293836	1.01145	0.216086	0.897512	0.506786	1.16642
							0.186797	0.887093	0.402345	1.04517	0.206765	0.916832	0.543279	1.13689
							0.150678	0.827745	0.397774	1.04264	0.301607	1.02942	0.672366	1.21312
							0.636283	1.14966	0.397656	1.04336	0.733774	1.40528	0.670085	1.21184
							0.581078	1.20692	0.396698	1.04328	0.201426	0.930196	0.274927	1.00059
							0.484257	1.19953	0.370775	1.02859	0.283426	0.990298	0.779177	1.20864
							0.41344	1.08751	0.391533	1.04222	0.321265	1.0936	0.669024	1.21413
							0.62244	1.26694	0.41033	1.05564	0.167532	0.962931	0.623354	1.15996
							0.424112	1.13952	0.40194	1.04598	0.34268	1.10465	1.02834	1.40644
							0.609881	1.28077	0.3933	1.04213	0.223083	0.888964	0.536521	1.1493
							0.262875	0.982039	0.329793	1.02346	0.402329	1.12477	0.689571	1.1941
							0.106391	0.823828	0.409339	1.05209	0.231139	0.908737	0.616273	1.16796
							0.167652	0.838633	0.414443	1.04789	0.283426	0.990298	0.67551	1.221
							0.391701	1.0708	0.376589	1.04044	0.724968	1.396	0.676357	1.22618
							0.105618	0.825241	0.411634	1.05131	0.655996	1.38966	0.715335	1.21953
							0.638279	1.10857	0.318733	1.02012	0.722003	1.41065	0.799196	1.189
							0.0980433	0.827558	0.426421	1.06701	0.704611	1.39735	0.82018	1.16652
							0.368241	1.0214	0.28052	1.07417	0.472817	1.1631	0.621059	1.16083
							0.444001	1.15321	0.299349	1.02392	0.316888	1.09576	0.953071	1.33101
							0.222566	0.924241	0.268915	1.06214	0.563506	1.25672	0.397318	1.19905
							0.103028	0.830902	0.402939	1.04707	0.592786	1.27953	0.81686	1.16967
							0.386806	1.06822	0.366033	1.03876	0.408301	1.12376	0.795101	1.20034
							0.230667	0.910673	0.407069	1.04981	0.318012	1.09016	0.775278	1.19734
							0.100025	0.834549	0.421352	1.04306	0.378686	1.14517	0.562021	1.14868
							0.103028	0.830902	0.428505	1.08262	0.432046	1.16152	0.494386	1.13756
							0.101282	0.833097	0.411141	1.05347	0.252799	0.876076	0.787232	1.18781
							0.561417	1.27063	0.343742	1.0377	0.622747	1.33948	0.881857	1.27551
							0.897728	1.05582	0.395339	1.04576	0.317312	1.09556	0.639201	1.15496
							0.105194	0.825236	0.401274	1.04463	0.553684	1.22686	0.588194	1.14429
							0.419644	1.12898	0.355714	1.04452	0.494714	1.21851	0.411553	1.17345
							0.352618	1.01169	0.302536	1.02547	0.458342	1.20944	0.931519	1.25928
							0.215996	0.918279	0.347212	1.0417	0.216548	0.899895	0.499666	1.15237
							0.103216	0.829819	0.425734	1.06965	0.951139	1.4142	0.709291	1.20637
							0.282388	0.910622	0.410235	1.05563	0.900433	1.47814	0.823859	1.16645
							0.216691	0.916521	0.419959	1.05434	0.799644	1.44016	0.658562	1.18935
							0.617026	1.29375	0.338173	1.04499	0.431322	1.16013	0.965956	1.33853
							0.583901	1.19897	0.305965	1.0212	0.359143	1.11939	0.696168	1.20258
							0.150127	0.826541	0.425481	1.06666	0.51794	1.23192	0.472808	1.17979
							0.099946	0.83427	0.396227	1.0449	0.598474	1.27924	0.787812	1.18392
							0.659792	1.17522	0.407166	1.04992	0.243562	0.876143	0.927049	1.30795
							0.441656	1.13848	0.273868	1.05548	0.40846	1.12206	0.65516	1.17056
							0.522241	1.19575	0.368586	1.03773	0.19867	0.916579	0.895578	1.28866
							0.690592	1.19625	0.364605	1.04941	0.360643	1.12636	0.67198	1.21217
							0.110274	0.816565	0.420218	1.05117	0.209327	0.922492	0.673597	1.21859
							0.0994022	0.833343	0.418775	1.04851	0.264611	0.919016	0.974781	1.3425
							0.0996345	0.831826	0.4146	1.04813	0.537632	1.22871	0.791532	1.20538
							0.55564	1.28354	0.240803	1.06461	0.197622	0.917287	0.764249	1.21661
							0.592252	1.22344	0.306161	1.01999	0.298482	1.03471	0.832949	1.1917
							0.459055	1.17525	0.232528	1.08191	0.282891	0.985114	0.667515	1.21216
							0.515696	1.20404	0.212564	1.12276	1.20518	2.42697	0.594008	1.13634
							0.384051	1.07158	0.22064	1.10955	0.544464	1.19235	0.894439	1.27943
							0.0967852	0.829083	0.240803	1.06461	0.510119	1.22506	0.94026	1.30367
							0.161468	0.835574	0.408156	1.05019	0.314523	1.08713	0.497337	1.15336
							0.0985633	0.830934	0.406179	1.05257	0.189741	0.924986	0.718497	1.22015
							0.101023	0.832159	0.407166	1.04992	0.237204	0.866186	0.668362	1.2111
							0.278812	0.984237	0.426206	1.06388	0.226266	0.890071	0.586559	1.13271
							0.279975	0.977961	0.421315	1.04263	0.430824	1.15726	0.865751	1.23315
							0.101023	0.832159	0.424438	1.05516	0.405138	1.12297	0.622648	1.16149
							0.63032	1.17566	0.218414	1.10154	0.28878	0.999739	0.300316	1.12323
							0.235312	0.907566	0.211942	1.11987	0.49495	1.22861	0.611676	1.1427
							0.481653	1.21706	0.230571	1.06824	0.337569	1.11318	0.539131	1.14755
							0.685079	1.2129	0.227877	1.07973	0.405485	1.12246	0.724863	1.23588
							0.740739	1.21454	0.213231	1.1148	0.40846	1.12206	0.723617	1.23928
							0.585874	1.2359	0.213231	1.1148	0.239857	0.86805	0.267712	0.91767
							0.0990172	0.832316	0.283729	1.07159	0.18932	0.928011	0.879557	1.25371
							0.605538	1.27392	0.218414	1.10154	0.298482	1.03471	0.886629	1.25148
							0.424906	1.14332	0.395457	1.04622	0.490247	1.20541	0.592595	1.14645
							0.264431	0.988353	0.415642	1.05348	0.217114	0.897853	0.267712	0.91767
							0.121228	0.806685	0.416892	1.05048	0.600619	1.29236	0.579359	1.10664
							0.151547	0.829394	0.218414	1.10154	0.246352	0.875513	0.580748	1.10443
							0.100347	0.834381	0.405312	1.05098	0.34268	1.10465	0.767488	1.21117
							0.101109	0.832659	0.41498	1.05262	0.560425	1.22505	0.257468	0.909635
							0.274405	0.999618	0.369588	1.03025	0.543906	1.19232	0.592492	1.14746
							0.105512	0.825746	0.357482	1.05874	0.695218	1.42722	0.724661	1.23598
							0.563168	1.25934	0.417891	1.04518	0.426587	1.15897	0.680206	1.20901
							0.710646	1.19349	0.389471	1.04229	0.218813	0.903011	0.634345	1.14792
							0.492459	1.22085	0.394804	1.04102	0.315214	1.09034	0.629886	1.15007
							0.224613	0.92961	0.319177	1.02657	0.622747	1.33948	0.967296	1.35072
							0.371329	1.01486	0.32872	1.01766	0.338731	1.10943	0.592831	1.14575
							0.598673	1.25193	0.213231	1.1148	0.532369	1.22223	0.56862	1.10542
							0.388856	1.07054	0.299349	1.02392	0.154381	1.02099	0.526628	1.10837
							0.099946	0.83427	0.416816	1.04934	0.291324	1.03257	0.646558	1.15469
							0.592612	1.22641	0.231889	1.05448	0.222635	0.89559	0.892519	1.26797
							0.0989412	0.832179	0.410421	1.05643	0.266265	0.922022	0.791234	1.20546
							0.201561	0.893074	0.395614	1.04565	0.55615	1.23513	0.701218	1.21477
							0.0982644	0.831607	0.425481	1.06666	0.556962	1.22151	0.888285	1.26859
							0.642991	1.11376	0.384029	1.04502	0.461437	1.20456	0.864897	1.23141
							0.100105	0.833799	0.369851	1.03195	0.588593	1.27223	0.601464	1.13502
							0.614972	1.27484	0.409764	1.05318	0.148319	1.0293	0.525428	1.11392
							0.111233	0.815748	0.416892	1.05048	0.202589	0.929409	0.726527	1.24887
							0.378529	1.04963	0.379648	1.03813	0.240431	0.859319	0.801545	1.1875
							0.156447	0.839139	0.406791	1.05043	0.380608	1.14302	0.801201	1.185
							0.552779	1.30374	0.411415	1.05364	0.223083	0.888964	0.703211	1.21545
							0.735577	1.17942	0.378864	1.03796	0.343117	1.10673	0.796783	1.19715
							0.104877	0.825966	0.406512	1.05068	0.336709	1.10935	0.825315	1.16105
							0.217059	0.918245	0.414006	1.04737	0.213935	0.902875	0.662506	1.20209
							0.282388	0.910622	0.410737	1.05441	0.440488	1.19881	0.944525	1.32492
							0.282388	0.910622	0.411193	1.05337	0.215284	0.908332	0.64211	1.15651
							0.100266	0.834373	0.417486	1.04819	0.342835	1.10365	0.717689	1.21858
							0.546915	1.30014	0.386953	1.0459	0.910452	1.35382	0.614961	1.1717
							0.381064	1.04907	0.388621	1.04516	0.172272	0.942524	0.678376	1.2281
							0.558444	1.3004	0.408725	1.05157	0.343722	1.1061	0.585701	1.12712
							0.571878	1.22722	0.404146	1.05223	0.395236	1.14228	0.719883	1.2303
							0.3158	0.980487	0.421534	1.04272	0.340039	1.11408	0.675793	1.22001
							0.535486	1.26661	0.39246	1.04201	0.268588	0.935061	0.807399	1.20583
							0.0997124	0.831275	0.415332	1.05243	0.199511	0.919484	0.891679	1.26429
							0.897728	1.05582	0.399902	1.04884	0.248856	0.881518	0.711598	1.20371
							0.278812	0.984237	0.428215	1.07655	0.362132	1.12479	0.518815	1.13
							0.100347	0.834381	0.404724	1.05118	0.588942	1.27647	0.711103	1.20218
							0.260248	0.988369	0.377267	1.0422	0.472605	1.16209	0.954856	1.299
							0.0973267	0.82778	0.421935	1.03982	0.269455	0.929032	0.79286	1.19921
							0.297667	0.970167	0.291828	1.01433	0.36974	1.13953	0.879557	1.25371
							0.101545	0.833711	0.419811	1.05218	0.162419	1.00422	0.71018	1.20874
							0.424112	1.13952	0.41693	1.05093	0.244022	0.876057	0.537904	1.15521
							0.458492	1.16912	0.426893	1.06793	0.233011	0.881557	0.543415	1.13674
							0.386806	1.06822	0.414006	1.04737	0.307539	1.05888	0.631479	1.14461
							0.499506	1.22163	0.414443	1.04789	0.59745	1.2738	0.805873	1.19263
							0.674891	1.25063	0.417597	1.04718	0.146543	1.00033	0.613601	1.16078
							0.461797	1.18704	0.415371	1.05276	0.350929	1.13147	0.711301	1.20279
							0.254112	0.993022	0.414639	1.04865	0.96514	1.51933	0.591082	1.15249
							0.274794	1.00341	0.411282	1.05295	0.25731	0.893788	0.634543	1.14932
							0.148607	0.809182	0.344274	1.038	0.690482	1.4055	0.552605	1.138
							0.387327	1.06445	0.372385	1.02139	0.226498	0.891456	0.519606	1.11939
							0.518935	1.20257	0.358393	1.05878	0.60541	1.3047	0.764121	1.21885
							0.106277	0.823638	0.388422	1.04669	0.715904	1.40659	0.561784	1.15109
							0.607912	1.27931	0.415332	1.05243	0.73314	1.41224	0.956978	1.32088
							0.670094	1.23121	0.411193	1.05337	0.208572	0.91625	0.328745	1.29213
							0.422797	1.13882	0.414718	1.04916	0.622747	1.33948	0.533752	1.13583
							0.0994022	0.833343	0.418627	1.04757	0.209762	0.901468	0.695291	1.20391
							0.466486	1.21645	0.409859	1.05219	0.663272	1.37707	0.510568	1.15543
							0.520895	1.19952	0.406791	1.05043	0.627913	1.36048	0.785902	1.19592
							0.518935	1.20257	0.406038	1.05076	0.402819	1.127	0.640058	1.15198
							0.4053	1.08143	0.385367	1.04039	0.605082	1.30489	0.66582	1.21312
							0.772997	1.14818	0.411546	1.05172	0.326262	1.10275	0.647437	1.16066
							0.303823	0.940096	0.395239	1.04587	0.215973	0.898512	0.308772	1.08606
							0.794266	1.11793	0.329439	1.02058	0.625328	1.34783	0.895309	1.28712
							0.0994022	0.833343	0.398376	1.03992	0.267081	0.925554	0.664399	1.21106
							0.103407	0.82865	0.396895	1.04223	0.452388	1.19307	0.594215	1.14104
							0.099946	0.83427	0.413393	1.04546	0.302293	1.02798	0.698432	1.211
							0.0982644	0.831607	0.418775	1.04851	0.480022	1.17762	0.750683	1.23811
							0.100105	0.833799	0.413226	1.04588	0.469518	1.16847	0.733911	1.24345
							0.58967	1.23781	0.331404	1.02723	0.233011	0.881557	0.742186	1.25453
							0.100105	0.833799	0.416171	1.05385	0.150037	1.02528	0.732285	1.25131
							0.156977	0.839128	0.420181	1.05065	0.536485	1.22705	0.559628	1.1544
							0.100683	0.833492	0.408156	1.05019	0.161156	1.00845	0.68455	1.18921
							0.0989412	0.832179	0.425118	1.06268	0.165446	0.975449	0.611676	1.1427
							0.485121	1.20252	0.417597	1.04718	0.41266	1.1112	0.922739	1.29825
							0.429755	1.14293	0.373853	1.03377	0.236153	0.867241	0.613104	1.16016
							0.661739	1.16107	0.373472	1.02637	0.152723	1.02248	0.77254	1.19701
							0.510148	1.21846	0.41331	1.046	0.150141	1.02416	0.931519	1.25928
							0.418612	1.12377	0.403235	1.04686	0.218021	0.902536	0.621751	1.16047
							0.670094	1.23121	0.411949	1.05122	0.386759	1.13717	0.517941	1.13532
							0.454041	1.17914	0.406698	1.05006	0.156877	1.01144	0.610256	1.13937
							0.479018	1.21845	0.240803	1.06461	0.532082	1.21058	0.565679	1.12729
							0.100683	0.833492	0.396384	1.04397	0.340039	1.11408	0.732501	1.24834
							0.92297	0.921042	0.416892	1.05048	0.459295	1.20688	0.487165	1.14832
							0.644093	1.10015	0.40275	1.0474	0.592162	1.28179	0.378762	1.16055
							0.412671	1.08119	0.401329	1.04482	0.851117	1.52265	0.44702	1.15692
							0.171507	0.850776	0.404942	1.05126	0.842162	1.49069	0.467738	1.20311
							0.17639	0.904327	0.402655	1.04717	0.286757	0.990485	0.709291	1.20637
							0.654288	1.12791	0.416816	1.04934	0.22467	0.889785	0.623154	1.15936
							0.48961	1.21061	0.411634	1.05131	0.752981	1.43754	0.66279	1.20816
							0.467699	1.20201	0.407303	1.05056	0.302569	1.05942	0.791532	1.20538
							0.563168	1.25934	0.381032	1.0381	0.423601	1.13961	0.77541	1.199
							0.389721	1.04945	0.422768	1.04803	0.657207	1.38791	0.877493	1.24111
							0.526254	1.22023	0.411415	1.05364	0.277436	0.978064	0.806918	1.20134
							0.376904	1.05154	0.419959	1.05434	0.218813	0.903011	0.654306	1.16948
							0.411115	1.09401	0.385054	1.04234	0.17185	0.948674	0.678178	1.22974
							0.533861	1.26408	0.358896	1.06276	0.227435	0.89616	0.347137	1.14059
							0.712339	1.17612	0.399561	1.04794	0.226382	0.891068	0.565162	1.12983
							0.135358	0.803334	0.356884	1.05506	0.349911	1.1258	0.830417	1.16528
							0.168082	0.839928	0.349479	1.05312	0.253595	0.892497	0.611676	1.1427
							0.101282	0.833097	0.404724	1.05118	0.154381	1.02099	0.928443	1.28541
							0.100514	0.833876	0.418665	1.04786	0.348012	1.12192	0.413379	1.18178
							0.100266	0.834373	0.400489	1.04747	0.378686	1.14517	0.656964	1.18021
							0.526254	1.22023	0.391612	1.04425	0.449591	1.18195	0.614323	1.16974
							0.210189	0.904729	0.358196	1.05809	0.658045	1.39563	0.615462	1.16699
							0.101023	0.832159	0.398242	1.03964	0.400211	1.12997	0.894439	1.27943
							0.112727	0.809335	0.416515	1.05197	0.409297	1.12128	0.280496	1.05915
							0.152295	0.831364	0.394922	1.04177	0.286757	0.990485	0.757252	1.21124
							0.656766	1.15763	0.405859	1.05171	0.211726	0.904198	0.410113	1.17298
							0.148787	0.810629	0.304174	1.02312	0.499126	1.20992	0.670751	1.20859
							0.403123	1.07574	0.409764	1.05318	0.150037	1.02528	0.706206	1.20573
							0.530884	1.22348	0.396384	1.04397	0.651184	1.39179	0.621654	1.16089
							0.124656	0.813502	0.42404	1.0521	0.233011	0.881557	0.423428	1.15079
							0.158715	0.851474	0.413966	1.04758	0.26957	0.929896	0.642794	1.1537
							0.393059	1.06957	0.422406	1.0456	0.409478	1.12171	0.401107	1.17905
							0.101196	0.832053	0.411371	1.05334	0.452747	1.19344	0.844324	1.18814
							0.401856	1.07121	0.393582	1.0427	0.168947	0.962123	0.77541	1.199
							0.581078	1.20692	0.408678	1.05194	0.236856	0.866126	0.763738	1.21585
							0.119215	0.803915	0.413966	1.04758	0.169488	0.959277	0.26075	0.913981
							0.0990172	0.832316	0.426566	1.06909	0.499126	1.20992	0.782848	1.1985
							0.106552	0.824971	0.408393	1.05169	0.237093	0.865199	0.656964	1.18021
							0.433781	1.1563	0.424331	1.05319	0.658801	1.40525	0.888543	1.2682
							0.209886	0.902698	0.413393	1.04546	0.725528	1.38398	0.649542	1.15573
							0.100266	0.834373	0.413435	1.04595	0.649657	1.38882	0.818806	1.15608
							0.242932	0.941053	0.40198	1.04558	0.686302	1.40618	0.806918	1.20134
							0.102095	0.835329	0.414206	1.04932	0.730291	1.39894	0.871054	1.24643
							0.108163	0.822358	0.366089	1.03805	0.148897	1.02115	0.664399	1.21106
							0.289978	0.950781	0.418739	1.04797	0.231139	0.908737	0.303082	1.11822
							0.276395	0.985099	0.418221	1.04659	0.406819	1.13124	0.801545	1.1875
							0.0972583	0.828273	0.415487	1.05302	0.301335	1.02687	0.271711	0.978191
							0.100025	0.834549	0.41767	1.0475	0.445387	1.19604	0.580968	1.105
							0.101023	0.832159	0.414403	1.04757	0.377948	1.15893	0.964078	1.34333
							0.100514	0.833876	0.410376	1.0561	0.589893	1.27952	0.585214	1.12337
							0.109816	0.818207	0.342147	1.03923	0.21338	0.903136	0.664399	1.21106
							0.154337	0.828968	0.399807	1.05077	0.694085	1.42986	0.83149	1.17273
							0.197022	0.892266	0.419476	1.04977	0.503335	1.20938	0.800711	1.18632
							0.306668	0.972046	0.336468	1.04829	0.215973	0.898512	0.715211	1.22074
							0.099946	0.83427	0.419624	1.05198	0.346673	1.11064	0.883407	1.29028
							0.0990172	0.832316	0.423675	1.05194	0.369307	1.13687	0.825315	1.16105
							0.100105	0.833799	0.42404	1.0521	0.572823	1.274	0.690552	1.19615
							0.100683	0.833492	0.397208	1.04102	0.37341	1.15803	0.589202	1.15147
							0.0990933	0.832008	0.425734	1.06965	0.804359	1.46913	0.604742	1.13293
							0.099946	0.83427	0.399205	1.0486	0.789049	1.46262	0.699231	1.20932
							0.0981168	0.827651	0.405169	1.05114	0.231721	0.885814	0.57513	1.09528
							0.0990933	0.832008	0.389471	1.04229	0.231139	0.908737	0.658656	1.18829
							0.0985633	0.830934	0.416892	1.05048	0.337856	1.11537	0.719635	1.22873
							0.0985633	0.830934	0.356884	1.05506	0.167642	0.962161	0.871054	1.24643
							0.100105	0.833799	0.420401	1.05096	0.149309	1.02173	0.893903	1.2748
							0.101636	0.83357	0.412188	1.04975	0.286088	0.986409	0.721245	1.22868
							0.103216	0.829819	0.413226	1.04588	0.349759	1.12006	0.809554	1.18395
							0.100347	0.834381	0.41708	1.05031	0.28058	0.974871	0.692494	1.19891
							0.099946	0.83427	0.403929	1.05102	0.629045	1.34599	0.264194	0.911085
							0.100514	0.833876	0.421899	1.03958	0.52213	1.23124	0.712034	1.20944
							0.114477	0.80653	0.406272	1.05046	0.666423	1.39372	0.359573	1.18572
							0.0996345	0.831826	0.240803	1.06461	0.615052	1.314	0.789446	1.20633
							0.100347	0.834381	0.431667	1.06497	0.302982	1.06172	0.711301	1.20279
							0.15945	0.851687	0.404538	1.05163	0.560425	1.22505	0.702622	1.21251
							0.372612	1.00679	0.343372	1.03867	0.737874	1.40047	1.02834	1.40644
							0.461797	1.18704	0.391533	1.04222	0.15116	1.02487	0.517941	1.13532
							0.95241	0.340304	0.422986	1.05026	0.533479	1.22009	0.652309	1.1645
							0.100347	0.834381	0.40698	1.05045	0.405312	1.12121	1.05378	1.26312
							0.0990933	0.832008	0.413226	1.04588	0.635734	1.34862	0.741338	1.26071
							0.492459	1.22085	0.417486	1.04819	0.333688	1.10502	0.995606	1.39631
							0.496581	1.22292	0.416056	1.05271	0.373701	1.15023	0.261879	0.906149
							0.101545	0.833711	0.416324	1.05262	0.821908	1.60216	0.657528	1.17729
							0.805911	1.13985	0.392499	1.0415	0.244605	0.873053	0.593038	1.14334
							0.242932	0.941053	0.413765	1.04692	0.453517	1.19443	0.632271	1.14818
							0.208936	0.900263	0.421461	1.04376	0.630192	1.32429	1.02834	1.40644
							0.361711	1.01894	0.418627	1.04757	1.13941	1.74552	0.633962	1.1509
							0.379519	1.0496	0.289505	1.07685	0.655996	1.38966	0.797541	1.19381
							0.100514	0.833876	0.404983	1.05139	0.639693	1.34315	0.815595	1.18154
							0.0998678	0.834447	0.403033	1.04691	0.232539	0.881133	0.591082	1.15249
							0.173054	0.851216	0.40225	1.04498	0.261488	0.90725	0.609533	1.13994
							0.101023	0.832159	0.409055	1.05304	0.192304	0.918463	0.604742	1.13293
							0.180872	0.888395	0.356476	1.05715	0.66556	1.38207	0.676455	1.22842
							0.0981168	0.827651	0.429385	1.07026	0.150245	1.02276	0.667515	1.21216
							0.102747	0.832547	0.411007	1.0539	0.154153	1.01494	0.587765	1.1457
							0.100266	0.834373	0.42106	1.04494	0.544464	1.19235	0.687733	1.19237
							0.100598	0.833138	0.415293	1.05249	0.28878	0.999739	0.638333	1.15521
							0.423855	1.13673	0.401099	1.04469	0.223654	0.891076	0.574279	1.08524
							0.172541	0.842078	0.405989	1.05045	0.148897	1.02115	0.575609	1.09531
							0.100514	0.833876	0.399411	1.0483	0.298886	1.03701	0.72296	1.23876
							0.100025	0.834549	0.414561	1.04833	0.236499	0.868442	0.619431	1.16274
							0.0983384	0.832854	0.425951	1.06746	0.54256	1.18496	0.257468	0.909635
							0.101282	0.833097	0.418923	1.0497	0.324686	1.09799	0.78401	1.19793
							0.48961	1.21061	0.403929	1.05102	0.405138	1.12297	0.50987	1.15661
							0.100266	0.834373	0.419144	1.04932	0.328825	1.10273	0.837956	1.20097
							0.132577	0.822375	0.418148	1.04718	0.884723	1.42251	0.76521	1.21527
							0.100347	0.834381	0.413765	1.04692	0.159067	1.02274	0.623354	1.15996
							0.559906	1.28673	0.413393	1.04546	0.528879	1.20464	0.59464	1.14181
							0.101023	0.832159	0.410646	1.05405	0.145874	1.00732	0.707207	1.20135
							0.101545	0.833711	0.387914	1.04765	0.625328	1.34783	0.676264	1.22584
							0.480474	1.21997	0.419144	1.04932	0.223539	0.890303	0.931519	1.25928
							0.0996345	0.831826	0.430197	1.05595	0.444444	1.19072	0.662694	1.20401
							0.228851	0.920854	0.408866	1.05206	0.169272	0.960907	0.711936	1.20885
							0.100105	0.833799	0.4019	1.0455	0.396836	1.15613	0.593156	1.14453
							0.373819	1.03531	0.311151	1.03513	0.243562	0.876143	0.757637	1.21157
							0.195947	0.878581	0.415371	1.05276	0.232188	0.885265	0.558934	1.14886
							0.101023	0.832159	0.416248	1.05462	0.200893	0.931812	0.243482	0.868412
							0.0998678	0.834447	0.4049	1.05171	0.377214	1.16292	0.683676	1.19527
							0.114023	0.810365	0.409244	1.05192	0.559192	1.21749	0.650871	1.16117
							0.177913	0.896283	0.41571	1.053	0.157857	1.00989	0.630083	1.1503
							0.614972	1.27484	0.422261	1.04301	0.617969	1.32955	0.756348	1.21214
							0.303823	0.940096	0.355011	1.04226	0.761599	1.44515	0.679722	1.2134
							0.451916	1.16496	0.41907	1.04877	0.543638	1.18942	0.926733	1.30986
							0.156447	0.839139	0.411677	1.05024	0.363138	1.12687	0.594215	1.14104
							0.440053	1.14605	0.363102	1.04865	0.144439	1.0235	0.755967	1.21469
							0.581078	1.20692	0.352592	1.0454	0.559192	1.21749	0.771043	1.20089
							0.455129	1.18059	0.409717	1.0527	0.398752	1.15719	0.583725	1.10423
							0.119273	0.8047	0.41331	1.046	0.14684	1.0055	0.844736	1.19197
							0.621504	1.27	0.389806	1.04363	0.225468	0.885262	0.789599	1.21077
							0.106165	0.823952	0.417486	1.04819	0.14664	1.00524	0.598439	1.13493
							0.0973955	0.827052	0.406272	1.05046	0.299825	1.02303	0.72186	1.23143
							0.32436	0.963149	0.4049	1.05171	0.638932	1.34691	0.717019	1.21772
							0.0996345	0.831826	0.40314	1.0475	0.596048	1.27018	0.991126	1.36153
							0.0946835	0.821107	0.398663	1.03895	0.230792	0.906405	0.267712	0.91767
							0.0974653	0.826268	0.41767	1.0475	0.346068	1.11399	0.808389	1.20689
							0.110316	0.816461	0.330374	1.02768	0.332692	1.1052	0.647247	1.1577
							0.0994795	0.832592	0.414206	1.04932	0.569842	1.27197	0.788253	1.18507
							0.0980433	0.827558	0.41033	1.05564	0.690482	1.4055	0.699816	1.20914
							0.099946	0.83427	0.396777	1.04319	0.66556	1.38207	0.724863	1.23588
							0.391173	1.06393	0.317235	1.02586	0.240079	0.869651	0.668362	1.2111
							0.686915	1.20818	0.424259	1.05356	0.350063	1.1256	0.635902	1.15653
							0.55952	1.29089	0.411949	1.05122	0.323826	1.0962	0.864651	1.21987
							0.650637	1.11146	0.413724	1.04725	0.557737	1.22668	0.726095	1.24608
							0.274006	1.00219	0.372985	1.02054	0.410312	1.11621	0.690739	1.19595
							0.552425	1.31917	0.31664	1.024	0.599605	1.28249	0.762057	1.20713
							0.431108	1.15493	0.404942	1.05126	0.566554	1.25767	0.915691	1.30567
							0.100347	0.834381	0.411238	1.0526	0.442497	1.19728	0.721121	1.22672
							0.391701	1.0708	0.355924	1.04657	0.42625	1.16074	0.814105	1.17922
							0.317049	0.979711	0.406791	1.05043	0.426587	1.15897	0.664304	1.21173
							0.523255	1.19288	0.42084	1.04368	0.248959	0.882256	0.606327	1.13498
							0.371615	1.01186	0.40333	1.04736	0.343258	1.10684	0.783571	1.1992
							0.636283	1.14966	0.329321	1.01236	0.369009	1.13898	0.835278	1.21142
							0.476694	1.19662	0.407303	1.05056	0.307127	1.05756	0.910636	1.30621
							0.0990933	0.832008	0.364436	1.04941	0.151963	1.01768	0.754352	1.22757
							0.100598	0.833138	0.406747	1.05046	0.148319	1.0293	0.808389	1.20689
							0.0994022	0.833343	0.399902	1.04884	0.167532	0.962931	0.713301	1.20458
							0.100347	0.834381	0.410556	1.0572	0.230326	0.904778	0.888285	1.26859
							0.0990172	0.832316	0.374238	1.03248	0.230326	0.904778	0.686296	1.18614
							0.100185	0.833401	0.411721	1.0507	0.157126	1.01045	0.8651	1.23383
							0.474574	1.20371	0.406272	1.05046	0.150734	1.01973	0.791234	1.20546
							0.0974653	0.826268	0.389203	1.0433	0.49259	1.21715	0.661094	1.19477
							0.0982644	0.831607	0.426024	1.0688	0.465067	1.20433	0.834653	1.19557
							0.303391	0.943851	0.417744	1.04746	0.500037	1.21297	0.736438	1.24971
							0.385599	1.07051	0.414443	1.04789	0.335697	1.11052	0.6862	1.18502
							0.338241	0.985563	0.409339	1.05209	0.483915	1.19736	0.648876	1.15669
							0.0978978	0.826723	0.41033	1.05564	0.311442	1.07454	0.37979	1.15449
							0.105618	0.825241	0.404942	1.05126	0.309068	1.05885	0.38281	1.13776
							0.104983	0.826285	0.413226	1.04588	0.534872	1.22678	0.495797	1.1562
							0.101545	0.833711	0.415864	1.05347	0.338731	1.10943	0.81516	1.1795
							0.600541	1.26397	0.405625	1.04887	0.601675	1.3019	0.647725	1.15556
							0.390314	1.0514	0.409008	1.05316	0.153099	1.02229	0.655063	1.17021
							0.100025	0.834549	0.430345	1.05869	0.437308	1.19756	0.578199	1.10663
							0.100266	0.834373	0.426133	1.06438	0.2466	0.874374	0.551788	1.13685
							0.105943	0.824903	0.410601	1.05508	0.143284	1.02505	0.783571	1.1992
							0.416022	1.10928	0.400393	1.04791	0.518429	1.2289	0.412395	1.17754
							0.525939	1.21623	0.410045	1.05416	0.970743	1.56989	0.404131	1.18194
							0.139728	0.808714	0.411415	1.05364	0.960335	1.43249	0.463434	1.20754
							0.664206	1.2096	0.409859	1.05219	0.280182	0.977344	0.478804	1.18627
							0.101023	0.832159	0.392499	1.0415	0.141364	1.02712	0.629101	1.14996
							0.409259	1.07475	0.411949	1.05122	0.218132	0.901968	0.536813	1.14677
							0.101457	0.833827	0.423894	1.05296	0.228128	0.900935	0.559628	1.1544
							0.173567	0.87611	0.416171	1.05385	0.272694	0.942086	0.399452	1.17916
							0.160117	0.844863	0.408772	1.05159	0.227891	0.899614	0.409098	1.173
							0.100025	0.834549	0.414126	1.04854	0.144728	1.02112	0.484423	1.16068
							0.523921	1.21166	0.415097	1.05048	0.365482	1.13558	0.404131	1.18194
							0.518935	1.20257	0.409008	1.05316	0.266716	0.924386	0.437434	1.14225
							0.457644	1.16987	0.413724	1.04725	0.710394	1.40567	0.430454	1.11468
							0.09797	0.827633	0.425336	1.06496	0.545552	1.19549	0.775952	1.1986
							0.10256	0.833143	0.422624	1.04782	0.455911	1.20656	0.650494	1.16357
							0.345625	1.01355	0.394962	1.04125	0.553684	1.22686	1.01549	1.36029
							0.100347	0.834381	0.42168	1.04276	0.545852	1.19237	0.904522	1.28202
							0.0967187	0.829893	0.415058	1.0512	0.548965	1.21205	1.00013	1.35624
							0.633256	1.1914	0.420218	1.05117	0.390291	1.116	0.242285	0.882974
							0.399403	1.07707	0.39464	1.04157	0.52968	1.20771	0.947159	1.33537
							0.40369	1.07962	0.404942	1.05126	0.781188	1.39988	0.703113	1.21722
							0.120364	0.803139	0.393378	1.04129	0.588593	1.27223	0.7957	1.19805
							0.105943	0.824903	0.411282	1.05295	0.148507	1.02654	0.614431	1.17037
							0.0991707	0.831292	0.418886	1.04931	0.265189	0.92204	0.715906	1.22292
							0.101545	0.833711	0.410376	1.0561	0.406819	1.13124	0.519606	1.11939
							0.0967852	0.829083	0.417523	1.04875	0.389807	1.11791	0.412395	1.17754
							0.297667	0.970167	0.40194	1.04598	0.450115	1.1863	0.581898	1.10708
							0.667337	1.21752	0.31679	1.02212	0.473029	1.16387	0.416456	1.19521
							0.304581	0.942062	0.409717	1.0527	0.244022	0.876057	0.413379	1.18178
							0.523921	1.21166	0.32884	1.016	0.329548	1.1	0.476348	1.19807
							0.485121	1.20252	0.40179	1.04484	0.334977	1.10697	0.617052	1.16926
							0.507559	1.2099	0.389271	1.04366	0.37297	1.15143	0.559793	1.15605
							0.662455	1.16119	0.339841	1.04017	0.342396	1.11716	0.619942	1.1636
							0.101196	0.832053	0.333404	1.03585	0.179656	0.93759	0.560393	1.15459
							0.469744	1.2145	0.396384	1.04397	0.530481	1.21673	0.574054	1.08641
							0.178371	0.896668	0.386276	1.04772	0.510625	1.22804	0.544755	1.13569
							0.369892	1.0192	0.398993	1.0456	0.176057	0.942933	0.813016	1.1713
							0.558812	1.29749	0.379387	1.03614	0.291729	1.04232	0.750547	1.2373
							0.520895	1.19952	0.360358	1.05787	0.652335	1.39077	0.652406	1.16209
							0.569293	1.21463	0.395339	1.04576	0.2555	0.889702	0.642794	1.1537
							0.438391	1.13759	0.393378	1.04129	0.284118	0.979919	0.771317	1.20262
							0.599035	1.25669	0.40225	1.04498	0.462074	1.20389	0.577952	1.10483
							0.102747	0.832547	0.291828	1.01433	0.154381	1.02099	0.672366	1.21312
							0.346462	1.00905	0.409339	1.05209	0.502855	1.20796	0.781842	1.19928
							0.439779	1.13495	0.403235	1.04686	0.509881	1.22254	0.696168	1.20258
							0.163846	0.833818	0.391612	1.04425	0.137653	1.03718	0.772797	1.19612
							0.549653	1.31248	0.405989	1.05045	0.148897	1.02115	0.720519	1.22468
							0.401307	1.07157	0.390316	1.04296	0.202904	0.928216	0.672366	1.21312
							0.331286	0.972787	0.369746	1.03195	0.377948	1.15893	0.551788	1.13685
							0.100347	0.834381	0.387914	1.04765	0.262147	0.911643	0.50203	1.14743
							0.235312	0.907566	0.406887	1.05027	0.238469	0.865271	0.737809	1.24804
							0.671531	1.23038	0.411141	1.05347	0.115718	1.14549	0.629402	1.15057
							0.0975364	0.825676	0.399411	1.0483	0.123952	1.08819	0.643375	1.15543
							0.101457	0.833827	0.408016	1.05017	0.15344	1.01984	0.639871	1.15398
							0.0996345	0.831826	0.394174	1.04104	0.543906	1.19232	0.688511	1.19639
							0.101282	0.833097	0.389953	1.04221	0.15084	1.02099	0.627024	1.15243
							0.220155	0.923189	0.416515	1.05197	0.273936	0.95039	0.783571	1.1992
							0.0983384	0.832854	0.411634	1.05131	0.144154	1.01897	0.772668	1.19559
							0.0981168	0.827651	0.397208	1.04102	0.188401	0.932356	0.693487	1.20261
							0.100105	0.833799	0.396384	1.04397	0.352454	1.12973	0.488849	1.14222
							0.100105	0.833799	0.394962	1.04125	0.525963	1.2243	0.604742	1.13293
							0.479018	1.21845	0.324654	1.01591	0.793062	1.45956	0.90782	1.2939
							0.460111	1.17561	0.347126	1.0427	0.396512	1.15513	0.703113	1.21722
							0.578758	1.1989	0.383391	1.0419	0.172484	0.943564	0.964078	1.34333
							0.180872	0.888395	0.402804	1.04782	0.172588	0.936406	0.67895	1.22291
							0.0975364	0.825676	0.423821	1.05212	0.485331	1.19679	0.899679	1.28304
							0.289229	0.946817	0.360231	1.05981	0.231721	0.885814	0.711817	1.20329
							0.0994795	0.832592	0.395614	1.04565	0.436773	1.19458	0.740088	1.25358
							0.289229	0.946817	0.391428	1.04227	0.402329	1.12477	0.815015	1.17859
							0.147014	0.802962	0.406698	1.05006	0.74721	1.48746	0.81112	1.1809
							0.100347	0.834381	0.375806	1.04353	0.760403	1.44065	0.551916	1.1351
							0.538441	1.29642	0.399166	1.04908	0.169488	0.959277	0.633462	1.14993
							0.292355	0.948763	0.389094	1.04317	0.433592	1.16763	0.726095	1.24608
							0.292355	0.948763	0.373853	1.03377	0.339745	1.11478	0.645116	1.15535
							0.681816	1.1765	0.356476	1.05715	0.729675	1.40413	0.944525	1.32492
							0.548633	1.32483	0.366861	1.03448	0.204152	0.923685	0.668552	1.20943
							0.237117	0.926514	0.389766	1.04418	0.754327	1.42324	0.697452	1.20254
							0.100025	0.834549	0.413724	1.04725	0.756361	1.4268	0.628806	1.15086
							0.488095	1.19991	0.410872	1.05327	0.246352	0.875513	0.690739	1.19595
							0.327885	0.972606	0.326529	1.01158	0.78191	1.39536	0.811454	1.18158
							0.382941	1.06798	0.388074	1.04643	0.232656	0.881963	0.673689	1.21811
							0.633256	1.1914	0.318131	1.02455	0.420584	1.13471	0.995606	1.39631
							0.403123	1.07574	0.343185	1.04004	0.526489	1.1978	0.418605	1.19414
							0.100514	0.833876	0.363746	1.04971	0.20868	0.916011	0.448192	1.15385
							0.100514	0.833876	0.409244	1.05192	0.214046	0.903212	0.437434	1.14225
							0.100347	0.834381	0.339841	1.04017	0.201532	0.929301	0.494627	1.13915
							0.106552	0.824971	0.40225	1.04498	0.676088	1.40942	0.696168	1.20258
							0.0987137	0.830343	0.418001	1.04601	0.528611	1.20749	0.473503	1.18133
							0.0982644	0.831607	0.35453	1.03918	0.36989	1.14184	0.757637	1.21157
							0.692986	1.15589	0.398567	1.04019	0.324255	1.09711	0.771736	1.19472
							0.487224	1.20852	0.352441	1.04643	0.354245	1.13185	0.654306	1.16948
							0.756178	1.28489	0.394213	1.04052	0.405485	1.12246	0.931519	1.25928
							0.409259	1.07475	0.408156	1.05019	0.313686	1.08799	0.625825	1.15568
							0.405556	1.08158	0.344274	1.038	0.261245	0.907359	0.498467	1.16091
							0.670094	1.23121	0.412102	1.05155	0.3334	1.10518	0.548365	1.13426
							0.350905	0.981533	0.392577	1.04085	0.599926	1.28591	0.654404	1.17054
							0.574914	1.22946	0.409859	1.05219	0.177603	0.939051	0.478515	1.19032
							0.586631	1.22767	0.40217	1.04445	0.149309	1.02173	0.896184	1.28631
							0.328665	0.981853	0.413966	1.04758	0.66556	1.38207	0.808389	1.20689
							0.104605	0.826635	0.423529	1.05012	0.156877	1.01144	0.796007	1.19954
							0.317872	0.97994	0.411415	1.05364	0.385552	1.13049	0.831272	1.17333
							0.673723	1.25625	0.416854	1.04991	0.526226	1.22241	0.613601	1.16078
							0.193933	0.884385	0.412004	1.05153	0.383167	1.13335	0.562381	1.14629
							0.667337	1.21752	0.341684	1.04243	0.217798	0.904033	0.527311	1.12154
							0.406352	1.08058	0.407733	1.05189	0.545852	1.19237	0.551916	1.1351
							0.610782	1.28208	0.405118	1.05069	0.358844	1.11937	0.573764	1.10267
							0.617026	1.29375	0.400679	1.04739	0.142709	1.01939	0.644532	1.15661
							0.406887	1.07867	0.382619	1.03811	0.355414	1.12509	0.603171	1.13664
							0.561043	1.27466	0.405169	1.05114	0.777168	1.42937	0.53855	1.15209
							0.171939	0.842092	0.411415	1.05364	0.175953	0.940958	0.664304	1.21173
							0.480173	1.22321	0.400092	1.04867	0.331264	1.09551	0.735986	1.24716
							0.446325	1.14571	0.413682	1.04672	0.612514	1.32262	0.683289	1.19545
							0.417578	1.11065	0.406272	1.05046	0.697089	1.42674	0.520316	1.11521
							0.444001	1.15321	0.354191	1.03965	0.250408	0.85943	0.91996	1.29549
							0.451165	1.16421	0.407968	1.04981	0.753655	1.43817	0.599735	1.13508
							0.171208	0.842965	0.417264	1.04735	0.19066	0.920163	0.56063	1.15257
							0.0990933	0.832008	0.369588	1.03025	0.644645	1.3938	0.716006	1.22353
							0.376626	1.04236	0.372737	1.02205	0.640774	1.3536	0.589507	1.15203
							0.0983384	0.832854	0.419811	1.05218	0.180688	0.932254	0.521988	1.11663
							0.0990933	0.832008	0.422297	1.04369	0.413165	1.10696	0.294786	1.12484
							0.0974653	0.826268	0.419328	1.04805	0.342396	1.11716	0.80028	1.19165
							0.110441	0.815915	0.411949	1.05122	0.219597	0.906638	0.575018	1.09666
							0.100514	0.833876	0.412757	1.05056	0.209871	0.900641	0.588545	1.14465
							0.100266	0.834373	0.420218	1.05117	0.407471	1.12067	0.786049	1.19643
							0.325529	0.978823	0.268915	1.06214	0.133243	1.0225	0.481893	1.16314
							0.279975	0.977961	0.347556	1.04317	0.640774	1.3536	0.556241	1.13623
							0.44113	1.13992	0.408866	1.05206	0.367678	1.14654	0.456312	1.16672
							0.151173	0.827064	0.42073	1.04293	0.268337	0.935435	0.649348	1.15521
							0.476992	1.20282	0.413765	1.04692	0.615052	1.314	0.731713	1.25491
							0.579915	1.2021	0.401195	1.04478	0.325117	1.09995	0.787232	1.18781
							0.21114	0.907933	0.384263	1.04432	0.354245	1.13185	0.859775	1.21977
							0.191885	0.884862	0.406649	1.04989	0.760403	1.44065	0.903056	1.29343
							0.506604	1.22954	0.402804	1.04782	0.172484	0.943564	0.65516	1.17056
							0.459321	1.17379	0.403087	1.04724	0.684488	1.40961	1.02834	1.40644
							0.105726	0.825087	0.352062	1.04546	0.471639	1.15781	0.705879	1.20253
							0.100266	0.834373	0.41033	1.05564	0.144631	1.02272	0.442645	1.15194
							0.559906	1.28673	0.405582	1.04928	0.396512	1.15513	0.771043	1.20089
							0.435942	1.13769	0.419328	1.04805	0.175534	0.940833	0.668837	1.21471
							0.756178	1.28489	0.379819	1.0376	0.627556	1.35545	0.934337	1.26661
							0.432163	1.15706	0.410692	1.05454	0.594384	1.27617	0.940622	1.3074
							0.432702	1.16107	0.411459	1.05382	0.506701	1.23544	0.693885	1.19832
							0.488716	1.20268	0.423894	1.05296	0.213271	0.904093	0.407189	1.18655
							0.390849	1.06146	0.411721	1.0507	0.247241	0.877769	0.495307	1.14177
							0.375991	1.04484	0.400092	1.04867	0.155211	1.02268	0.632271	1.14818
							0.448795	1.15549	0.412188	1.04975	0.175325	0.943615	0.946356	1.33225
							0.823783	1.12141	0.403929	1.05102	0.122534	1.10295	0.602126	1.13567
							0.479018	1.21845	0.399807	1.05077	0.36328	1.12672	0.449781	1.15391
							0.811184	1.0705	0.423675	1.05194	0.588593	1.27223	0.707528	1.19968
							0.423855	1.13673	0.404064	1.05143	0.187897	0.93034	0.407626	1.18156
							0.6378	1.12996	0.42062	1.04687	0.318012	1.09016	0.456312	1.16672
							0.479018	1.21845	0.409764	1.05318	0.204152	0.923685	0.441026	1.14866
							0.100025	0.834549	0.418553	1.04674	0.357352	1.10892	0.821469	1.17057
							0.259505	0.987458	0.39065	1.04225	0.228703	0.899166	0.526628	1.10837
							0.746155	1.22762	0.416286	1.05494	0.52088	1.23163	0.468058	1.19886
							0.577975	1.19808	0.331061	1.02942	0.264143	0.914063	0.613201	1.16138
							0.106552	0.824971	0.41331	1.046	0.680725	1.42156	0.693487	1.20261
							0.0996345	0.831826	0.401329	1.04482	0.226266	0.890071	0.608599	1.13719
							0.0987137	0.830343	0.413846	1.04781	0.759778	1.437	0.645116	1.15535
							0.58967	1.23781	0.411949	1.05122	0.46713	1.18487	0.820847	1.16371
							0.11335	0.809419	0.413765	1.04692	0.352298	1.13055	0.373774	1.07544
							0.0994022	0.833343	0.347556	1.04317	0.265189	0.92204	0.555943	1.13447
							0.103575	0.829658	0.413393	1.04546	0.22836	0.900077	0.55649	1.13554
							0.10256	0.833143	0.412628	1.05135	0.162977	0.999811	0.667798	1.21452
							0.100025	0.834549	0.320893	1.02605	0.178422	0.94008	0.428363	1.11869
							0.100105	0.833799	0.400679	1.04739	0.160357	1.00963	0.672366	1.21312
							0.0997901	0.835133	0.412884	1.04783	0.349911	1.1258	0.431284	1.12057
							0.193933	0.884385	0.330718	1.02749	0.371496	1.14183	0.778186	1.19773
							0.118101	0.808242	0.418368	1.04718	0.618711	1.34098	0.434182	1.1307
							0.101109	0.832659	0.373569	1.02631	0.534872	1.22678	0.567134	1.11444
							0.108282	0.824281	0.418148	1.04718	0.152284	1.02349	0.408217	1.16173
							0.100683	0.833492	0.409717	1.0527	0.255714	0.890892	0.652598	1.16203
							0.100598	0.833138	0.394252	1.04002	0.429226	1.16076	0.910916	1.30786
							0.377255	1.05456	0.337969	1.04555	0.295277	1.02707	0.386563	1.18231
							0.647374	1.09617	0.317087	1.02399	0.335844	1.10897	0.724436	1.23513
							0.500486	1.21672	0.226519	1.08961	0.292432	1.03558	0.813489	1.17029
							0.574194	1.2231	0.221385	1.10635	0.165227	0.977495	0.672556	1.21418
							0.541086	1.3025	0.219134	1.0925	0.551797	1.22014	0.727415	1.25103
							0.268008	0.979352	0.212564	1.12276	0.259412	0.908233	0.564303	1.13614
							0.370752	1.02009	0.213231	1.1148	0.134035	1.02686	0.624449	1.16249
							0.148787	0.810629	0.317685	1.02443	0.735573	1.41039	0.663548	1.21234
							0.519578	1.19962	0.221385	1.10635	0.264966	0.919898	0.764522	1.21647
							0.544148	1.32517	0.219134	1.0925	0.352454	1.12973	0.654306	1.16948
							0.517954	1.19982	0.224372	1.10025	0.261245	0.907359	0.648012	1.15539
							0.521891	1.19874	0.381912	1.04149	0.359748	1.12507	0.743338	1.25891
							0.475481	1.19943	0.20829	1.12697	0.411973	1.10694	0.640058	1.15198
							0.261378	0.981877	0.208845	1.13288	0.391069	1.12242	0.644532	1.15661
							0.467699	1.20201	0.213231	1.1148	0.419556	1.13062	0.655925	1.16991
							0.466219	1.21507	0.422588	1.04754	0.187389	0.933454	0.769695	1.20783
							0.63077	1.17991	0.415787	1.05271	0.442997	1.19746	0.597175	1.15291
							0.669536	1.2241	0.209466	1.13888	0.396836	1.15613	0.56214	1.14846
							0.579915	1.2021	0.22064	1.10955	0.164343	0.981886	0.628607	1.15086
							0.108613	0.824257	0.213231	1.1148	0.343117	1.10673	0.535419	1.14944
							0.55564	1.28354	0.208845	1.13288	0.722003	1.41065	0.781842	1.19928
							0.546915	1.30014	0.233811	1.08617	0.757642	1.43472	0.654024	1.16796
							0.696934	1.17298	0.222905	1.09533	0.279408	0.974551	0.728183	1.2524
							0.476694	1.19662	0.230571	1.06824	0.757642	1.43472	0.715211	1.22074
							0.345302	1.01524	0.361775	1.05059	0.601675	1.3019	0.655063	1.17021
							0.376904	1.05154	0.215479	1.09479	0.232656	0.881963	0.618131	1.17126
							0.482825	1.21345	0.28052	1.07417	0.295148	1.02679	0.692598	1.2001
							0.303823	0.940096	0.293594	1.01377	0.603015	1.29888	0.654781	1.16758
							0.423855	1.13673	0.352062	1.04546	0.212058	0.906058	0.71789	1.22081
							0.48961	1.21061	0.35928	1.06421	0.272813	0.943241	0.590202	1.15668
							0.491146	1.21003	0.3966	1.04293	0.608577	1.32201	0.912511	1.31497
							0.546573	1.30326	0.337181	1.04742	0.374858	1.15298	0.519433	1.12138
							0.556704	1.2834	0.327633	1.01534	0.472817	1.1631	0.671883	1.21281
							0.209886	0.902698	0.3216	1.02217	0.396189	1.15533	0.620745	1.15843
							0.725695	1.21214	0.360673	1.05526	0.213823	0.902626	0.68455	1.18921
							0.66898	1.23692	0.324013	1.0159	0.157739	1.0111	0.656208	1.17436
							0.405815	1.07975	0.373232	1.01984	0.207825	0.913109	0.71404	1.21179
							0.418612	1.12377	0.374146	1.03182	0.205821	0.919876	0.667327	1.21209
							0.401856	1.07121	0.318131	1.02455	0.735573	1.41039	0.754352	1.22757
							0.111651	0.813966	0.321036	1.02389	0.680299	1.42355	0.965956	1.33853
							0.459321	1.17379	0.377536	1.04215	0.629381	1.33265	0.641527	1.15693
							0.4053	1.08143	0.383232	1.04149	0.313545	1.08809	0.65516	1.17056
							0.356566	1.01095	0.408393	1.05169	0.225578	0.892354	0.687065	1.18891
							0.253721	0.990648	0.387144	1.04651	0.208895	0.923397	0.314198	1.19432
							0.485408	1.20616	0.398164	1.04029	0.530748	1.22	0.607553	1.132
							0.498222	1.21869	0.405582	1.04928	0.414883	1.11512	0.769695	1.20783
							0.549316	1.32892	0.413393	1.04546	0.390291	1.116	0.796945	1.19536
							0.190753	0.882315	0.389163	1.04338	0.161156	1.00845	0.567434	1.10788
							0.705885	1.15417	0.408393	1.05169	0.343722	1.1061	0.576921	1.10135
							0.259505	0.987458	0.409953	1.05478	0.279548	0.973254	0.626919	1.15279
							0.610782	1.28208	0.410376	1.0561	0.234411	0.878091	0.568352	1.10512
							0.426794	1.13214	0.431397	1.06292	0.695218	1.42722	0.752223	1.23384
							0.518935	1.20257	0.419218	1.04939	0.36989	1.14184	0.701314	1.21603
							0.553852	1.29887	0.415826	1.05325	0.255607	0.89052	0.707724	1.20197
							0.458492	1.16912	0.416017	1.05261	0.19867	0.916579	1.02295	1.36934
							0.761378	1.28077	0.364605	1.04941	0.842162	1.49069	0.551169	1.1333
							0.329047	0.98781	0.403033	1.04691	0.22836	0.900077	0.562381	1.14629
							0.261004	0.979825	0.398606	1.03977	0.342396	1.11716	0.55649	1.13554
							0.390583	1.06169	0.418294	1.04661	0.415228	1.11692	0.685524	1.18204
							0.348917	1.02224	0.396698	1.04328	0.223539	0.890303	0.841689	1.19065
							0.59006	1.23346	0.42266	1.04851	0.190555	0.921106	0.944132	1.3206
							0.417837	1.12576	0.41708	1.05031	0.441863	1.19931	0.66317	1.2119
							0.462647	1.1819	0.41331	1.046	0.398288	1.15619	0.956267	1.29973
							0.335913	0.979009	0.351382	1.04833	0.118566	1.14093	0.77254	1.19701
							0.423855	1.13673	0.408583	1.05271	0.419186	1.1314	1.00619	1.35175
							0.44113	1.13992	0.413268	1.04554	0.494008	1.21446	0.840755	1.19687
							0.422531	1.14286	0.40225	1.04498	0.284916	0.981456	0.873876	1.24004
							0.433523	1.15458	0.411282	1.05295	0.14664	1.00524	0.715335	1.21953
							0.580286	1.20649	0.40844	1.05218	0.457962	1.21146	0.576559	1.10303
							0.458222	1.16702	0.398663	1.03895	0.393794	1.12959	0.9082	1.28961
							0.0990933	0.832008	0.33807	1.04404	0.246806	0.87583	0.748803	1.23736
							0.118377	0.804814	0.306161	1.01999	0.228473	0.899146	0.70162	1.21209
							0.103877	0.828402	0.418886	1.04931	0.391215	1.11487	0.766043	1.20809
							0.124355	0.81161	0.318131	1.02455	0.309904	1.07272	0.727415	1.25103
							0.100266	0.834373	0.38517	1.04145	0.251501	0.871881	0.874148	1.23733
							0.0994795	0.832592	0.380347	1.0357	0.230909	0.905176	0.564456	1.13215
							0.49499	1.22602	0.336661	1.049	0.65683	1.39316	0.695876	1.20062
							0.101109	0.832659	0.429494	1.07048	0.283285	0.991518	0.704734	1.21595
							0.620973	1.26986	0.408678	1.05194	0.153099	1.02229	1.02834	1.40644
							0.463505	1.19908	0.412757	1.05056	0.326401	1.1019	0.653647	1.16907
							0.0991707	0.831292	0.426784	1.06942	0.233359	0.882074	0.569953	1.11003
							0.63077	1.17991	0.4136	1.04643	0.273675	0.944184	0.581424	1.10652
							0.499506	1.22163	0.409717	1.0527	0.491182	1.21674	0.541377	1.15116
							0.587759	1.24026	0.4146	1.04813	0.515015	1.24299	0.804154	1.18589
							0.103575	0.829658	0.411634	1.05131	0.359441	1.12836	0.624449	1.16249
							0.458492	1.16912	0.411282	1.05295	0.470456	1.16197	0.946356	1.33225
							0.246229	0.986861	0.405169	1.05114	0.52968	1.20771	0.547702	1.14205
							0.0973267	0.82778	0.403806	1.04907	0.326965	1.10333	0.666855	1.21142
							0.09797	0.827633	0.372786	1.02261	0.456838	1.20994	0.676072	1.22035
							0.171939	0.842092	0.36837	1.03782	0.251602	0.872604	0.715087	1.22037
							0.38439	1.07165	0.400092	1.04867	0.829062	1.60515	0.667515	1.21216
							0.377609	1.05686	0.40333	1.04736	0.467792	1.18834	0.72186	1.23143
							0.423855	1.13673	0.384105	1.04474	0.380608	1.14302	0.756869	1.21393
							0.28399	0.947838	0.419033	1.04957	0.131537	1.00708	0.603801	1.13746
							0.254112	0.993022	0.411546	1.05172	0.380021	1.14127	0.636301	1.15498
							0.18356	0.893656	0.415332	1.05243	0.234411	0.878091	0.562809	1.14609
							0.100105	0.833799	0.424438	1.05516	0.404816	1.12208	0.545611	1.14079
							0.220155	0.923189	0.359539	1.06119	0.587643	1.27511	0.687065	1.18891
							0.0998678	0.834447	0.427185	1.07034	0.694085	1.42986	0.914333	1.3065
							0.705885	1.15417	0.410737	1.05441	0.540117	1.20201	0.904522	1.28202
							0.101727	0.836043	0.348732	1.04697	0.722003	1.41065	0.92398	1.31423
							0.0998678	0.834447	0.423857	1.05267	0.158823	1.02882	0.698621	1.21137
							0.100025	0.834549	0.41955	1.05079	0.427987	1.15324	0.602126	1.13567
							0.0973955	0.827052	0.413393	1.04546	0.266265	0.922022	0.737701	1.24716
							0.281186	0.939553	0.396895	1.04223	0.265189	0.92204	0.787966	1.18423
							0.0973267	0.82778	0.428324	1.07878	0.192717	0.916095	0.754352	1.22757
							0.101727	0.836043	0.417486	1.04819	0.400539	1.12855	0.691415	1.19139
							0.503054	1.22224	0.413268	1.04554	0.212829	0.905199	0.697653	1.20744
							0.100598	0.833138	0.397891	1.04207	0.405138	1.12297	0.612488	1.15507
							0.0983384	0.832854	0.414718	1.04916	0.295277	1.02707	0.687538	1.18991
							0.100025	0.834549	0.398008	1.04063	0.232539	0.881133	0.732393	1.2469
							0.384731	1.06127	0.388501	1.04574	0.195716	0.920625	0.700117	1.20971
							0.106277	0.823638	0.22064	1.10955	0.116692	1.16924	0.929652	1.28066
							0.099946	0.83427	0.421498	1.04224	0.321265	1.0936	0.603903	1.13628
							0.105405	0.826339	0.409576	1.05212	0.375298	1.15552	0.875283	1.25037
							0.282802	0.937374	0.265146	1.05911	0.31466	1.08862	0.766167	1.20872
							0.100514	0.833876	0.374865	1.04162	0.680299	1.42355	0.764121	1.21885
							0.100266	0.834373	0.420438	1.05158	0.202589	0.929409	0.875748	1.25463
							0.0967187	0.829893	0.426241	1.06457	0.469518	1.16847	0.632367	1.14704
							0.101023	0.832159	0.400393	1.04791	0.282468	0.981278	0.526456	1.10928
							0.116445	0.809615	0.404942	1.05126	0.360643	1.12636	0.907531	1.29038
							0.608684	1.28605	0.410737	1.05441	0.375298	1.15552	1.04302	1.39758
							0.0985633	0.830934	0.404942	1.05126	0.332974	1.10588	0.698337	1.20978
							0.099557	0.832579	0.416286	1.05494	0.304788	1.06618	0.803196	1.17917
							0.103877	0.828402	0.412757	1.05056	0.317029	1.09541	0.767634	1.21015
							0.100105	0.833799	0.40175	1.0451	0.414883	1.11512	0.68078	1.2116
							0.101282	0.833097	0.418001	1.04601	0.276014	0.953441	0.738481	1.24992
							0.101109	0.832659	0.383391	1.0419	0.622747	1.33948	0.789446	1.20633
							0.0973955	0.827052	0.411415	1.05364	0.742819	1.49651	0.774722	1.20463
							0.100683	0.833492	0.40844	1.05218	0.434129	1.16892	0.661094	1.19477
							0.0996345	0.831826	0.422297	1.04369	0.453931	1.20037	0.651638	1.16608
							0.100025	0.834549	0.324654	1.01591	0.2402	0.868887	0.809224	1.18442
							0.100514	0.833876	0.412274	1.05071	0.580465	1.2642	0.598439	1.13493
							0.099946	0.83427	0.410045	1.05416	0.189636	0.925761	0.645405	1.15827
							0.529902	1.2304	0.35928	1.06421	0.525698	1.22205	0.737272	1.24741
							0.10727	0.823058	0.396895	1.04223	0.59745	1.2738	0.965956	1.33853
							0.0994795	0.832592	0.408156	1.05019	0.204773	0.923548	0.267712	0.91767
							0.099946	0.83427	0.428068	1.07734	0.146543	1.00033	0.509673	1.15945
							0.100347	0.834381	0.417965	1.0461	0.368709	1.14212	0.877493	1.24111
							0.255689	1.00126	0.378426	1.04248	0.217798	0.904033	0.617438	1.17224
							0.261004	0.979825	0.407875	1.05	0.201105	0.931928	0.743338	1.25891
							0.422531	1.14286	0.392577	1.04085	0.550413	1.21378	0.712491	1.20796
							0.0990933	0.832008	0.402804	1.04782	0.343117	1.10673	0.560869	1.1508
							0.184814	0.893655	0.415097	1.05048	0.163316	0.984011	0.656868	1.17909
							0.101023	0.832159	0.431667	1.06497	0.350063	1.1256	0.684939	1.18607
							0.399154	1.07921	0.386993	1.04567	0.352298	1.13055	0.565952	1.11806
							0.100347	0.834381	0.422551	1.04686	0.420584	1.13471	0.67198	1.21217
							0.100347	0.834381	0.405582	1.04928	0.44115	1.20548	0.791532	1.20538
							0.0994795	0.832592	0.368955	1.03424	0.266716	0.924386	0.815792	1.18004
							0.101109	0.832659	0.399751	1.05057	0.338291	1.11399	0.976818	1.33655
							0.100025	0.834549	0.398281	1.03977	0.582339	1.28797	0.833291	1.19589
							0.217709	0.923667	0.411238	1.0526	0.566554	1.25767	0.607553	1.132
							0.142204	0.823614	0.32872	1.01766	0.244481	0.874006	0.824382	1.1662
							0.0993251	0.833392	0.409528	1.05237	0.297395	1.03419	0.705879	1.20253
							0.602133	1.26837	0.397774	1.04264	0.532369	1.22223	0.891159	1.26411
							0.101545	0.833711	0.413393	1.04546	0.158704	1.02983	0.639395	1.15491
							0.113749	0.811235	0.417486	1.04819	0.355414	1.12509	0.686394	1.18742
							0.105943	0.824903	0.409576	1.05212	0.212058	0.906058	0.649348	1.15521
							0.408746	1.07754	0.367891	1.03556	1.06827	1.67866	0.875052	1.24758
							0.0983384	0.832854	0.411819	1.05067	0.283426	0.990298	0.687833	1.19152
							0.346045	1.00853	0.381075	1.03862	0.244605	0.873053	0.667515	1.21216
							0.100347	0.834381	0.395892	1.04685	0.165336	0.976398	0.68455	1.18921
							0.334691	0.972238	0.376176	1.04198	1.06107	1.52788	0.712274	1.2069
							0.10043	0.833958	0.409671	1.05358	0.236618	0.867914	0.598439	1.13493
							0.369043	1.02105	0.412231	1.05021	0.274585	0.950371	0.743807	1.25969
							0.101023	0.832159	0.333404	1.03585	0.56295	1.25525	0.857422	1.20434
							0.100347	0.834381	0.415903	1.05389	0.473029	1.16387	0.757514	1.21086
							0.324742	0.971794	0.396463	1.04324	0.180688	0.932254	0.597919	1.13949
							0.377609	1.05686	0.424331	1.05319	0.409478	1.12171	0.619734	1.16316
							0.162619	0.835597	0.411949	1.05122	0.694085	1.42986	0.63028	1.15044
							0.0989412	0.832179	0.41033	1.05564	0.433795	1.16574	0.756746	1.21249
							0.467699	1.20201	0.393003	1.04026	0.793062	1.45956	0.690254	1.18974
							0.368241	1.0214	0.404942	1.05126	0.557737	1.22668	0.591082	1.15249
							0.101545	0.833711	0.408345	1.05135	0.240431	0.859319	0.524673	1.11296
							0.169237	0.837653	0.413724	1.04725	0.426419	1.16215	0.667988	1.21645
							0.150678	0.827745	0.406747	1.05046	0.823436	1.58718	0.574167	1.08533
							0.185329	0.896722	0.398567	1.04019	0.35395	1.13187	0.638333	1.15521
							0.334691	0.972238	0.390061	1.04378	0.154728	1.02446	0.721369	1.23553
							0.282802	0.937374	0.318281	1.02488	0.152177	1.01536	0.835733	1.2185
							0.730054	1.20704	0.416816	1.04934	0.432046	1.16152	0.593466	1.14118
							0.55564	1.28354	0.413765	1.04692	0.509372	1.21815	0.69398	1.19862
							0.227081	0.923254	0.390582	1.04318	0.154153	1.01494	0.606228	1.13575
							0.640807	1.12446	0.413098	1.04932	0.510119	1.22506	0.791532	1.20538
							0.217709	0.923667	0.417891	1.04518	0.532082	1.21058	0.703424	1.21881
							0.100347	0.834381	0.412102	1.05155	0.256056	0.8908	0.497015	1.15117
							0.10043	0.833958	0.40981	1.05215	0.330979	1.09637	0.783571	1.1992
							0.486939	1.20981	0.406605	1.05037	0.846581	1.50228	1.06526	1.23192
							0.103575	0.829658	0.407923	1.04977	0.600987	1.30309	1.00013	1.35624
							0.289229	0.946817	0.356063	1.0522	0.181701	0.936115	0.257468	0.909635
							0.409259	1.07475	0.314374	1.02991	0.162419	1.00422	0.515391	1.14256
							0.194555	0.880739	0.341972	1.03862	0.416221	1.12434	0.603171	1.13664
							0.288819	0.950559	0.409999	1.05376	0.264255	0.915122	0.665251	1.21218
							0.146782	0.804421	0.392758	1.0417	0.855687	1.49867	0.886629	1.25148
							0.160712	0.835723	0.382415	1.03776	0.405312	1.12121	0.652211	1.16436
							0.100598	0.833138	0.415332	1.05243	0.306717	1.05701	0.813963	1.18122
							0.444499	1.14085	0.384105	1.04474	0.606885	1.33274	0.755086	1.21575
							0.0990933	0.832008	0.406791	1.05043	0.66599	1.38718	0.627902	1.15715
							0.278812	0.984237	0.391756	1.04385	0.298886	1.03701	0.650871	1.16117
							0.227081	0.923254	0.401099	1.04469	0.326821	1.10226	0.585701	1.12712
							0.165003	0.83462	0.316491	1.02595	0.204773	0.923548	0.759886	1.21372
							0.0998678	0.834447	0.407211	1.05043	0.216086	0.897512	0.85679	1.20351
							0.190753	0.882315	0.33807	1.04404	0.332117	1.09857	0.578692	1.10928
							0.100514	0.833876	0.410872	1.05327	0.243456	0.875232	0.92398	1.31423
							0.100347	0.834381	0.38676	1.04607	0.543906	1.19232	0.613104	1.16016
							0.100347	0.834381	0.423602	1.05098	0.166657	0.971829	0.657528	1.17729
							0.0998678	0.834447	0.388541	1.04542	0.414216	1.10665	0.729083	1.24758
							0.285592	0.94536	0.436257	1.06626	0.257872	0.903011	0.72696	1.25068
							0.09797	0.827633	0.411721	1.0507	0.687188	1.41292	0.888803	1.26743
							0.420165	1.13214	0.392499	1.0415	0.143381	1.02365	0.602126	1.13567
							0.483663	1.20118	0.341296	1.04402	0.3584	1.11135	0.496773	1.15422
							0.483974	1.19893	0.417301	1.04792	0.145874	1.00732	0.695969	1.20181
							0.103575	0.829658	0.38229	1.03803	0.760403	1.44065	0.700308	1.21183
							0.149515	0.814454	0.339841	1.04017	0.531015	1.21321	0.662694	1.20401
							0.106277	0.823638	0.371433	1.02619	0.306579	1.05563	0.912511	1.31497
							0.160712	0.835723	0.378909	1.03763	0.370775	1.14759	0.833291	1.19589
							0.27037	0.995412	0.424331	1.05319	0.146543	1.00033	0.664682	1.21197
							0.100025	0.834549	0.421899	1.03958	0.434875	1.16968	0.871054	1.24643
							0.10228	0.834821	0.413724	1.04725	0.14664	1.00524	0.626514	1.15296
							0.197296	0.893101	0.418294	1.04661	0.296985	1.03495	0.732393	1.2469
							0.393059	1.06957	0.407348	1.05111	0.145874	1.00732	0.760651	1.20047
							0.100347	0.834381	0.414679	1.04915	0.247138	0.877329	0.627024	1.15243
							0.457644	1.16987	0.419848	1.05277	0.40846	1.12206	0.585701	1.12712
							0.0994022	0.833343	0.409008	1.05316	0.213935	0.902875	0.779732	1.21147
							0.0994795	0.832592	0.401329	1.04482	0.153099	1.02229	0.733803	1.24292
							0.0981168	0.827651	0.419033	1.04957	0.155445	1.0206	0.728601	1.24565
							0.190149	0.884707	0.42792	1.07626	0.15116	1.02487	0.676834	1.23005
							0.0994795	0.832592	0.442451	1.07398	0.142134	1.02009	0.633168	1.15002
							0.258366	0.987925	0.403506	1.04884	0.144439	1.0235	0.711697	1.20459
							0.149515	0.814454	0.374335	1.0356	0.418496	1.13076	1.05227	1.24516
							0.0994022	0.833343	0.389471	1.04229	0.206346	0.91812	0.535419	1.14944
							0.103877	0.828402	0.388501	1.04574	0.611105	1.31214	0.593466	1.14118
							0.105943	0.824903	0.413226	1.04588	0.201212	0.930971	0.252867	0.89149
							0.100347	0.834381	0.406791	1.05043	0.153213	1.02163	0.572422	1.10542
							0.101636	0.83357	0.400449	1.04794	0.816553	1.58246	0.632572	1.14875
							0.0990172	0.832316	0.408156	1.05019	0.162419	1.00422	0.842386	1.19042
							0.255296	1.00319	0.419811	1.05218	0.766426	1.43991	0.804154	1.18589
							0.218409	0.927625	0.423711	1.05227	0.345337	1.10572	0.575018	1.09666
							0.397281	1.07406	0.369483	1.03184	0.37341	1.15803	0.693885	1.19832
							0.244045	0.943811	0.409764	1.05318	0.171316	0.952068	0.585912	1.12755
							0.174444	0.875675	0.409008	1.05316	0.409478	1.12171	0.773074	1.19656
							0.100347	0.834381	0.410601	1.05508	0.66816	1.40571	0.562809	1.14609
							0.176167	0.902428	0.345178	1.03568	0.554259	1.23524	0.893903	1.2748
							0.101282	0.833097	0.402804	1.04782	0.141082	1.02322	0.727415	1.25103
							0.09797	0.827633	0.426206	1.06388	0.447401	1.19114	0.616273	1.16796
							0.0983384	0.832854	0.418074	1.04629	0.237204	0.866186	0.840985	1.19449
							0.100185	0.833401	0.425082	1.06212	0.195504	0.922795	0.798142	1.18633
							0.099946	0.83427	0.411096	1.05352	0.535374	1.22978	0.746605	1.25758
							0.100105	0.833799	0.422624	1.04782	0.409478	1.12171	0.793593	1.20464
							0.0972583	0.828273	0.403235	1.04686	0.430658	1.15521	0.700021	1.21071
							0.219503	0.921222	0.316022	1.02579	0.787418	1.48694	0.615873	1.1719
							0.0998678	0.834447	0.409764	1.05318	0.208895	0.923397	0.551788	1.13685
							0.102747	0.832547	0.423711	1.05227	0.366067	1.13848	0.695081	1.20418
							0.130882	0.82504	0.416248	1.05462	0.649657	1.38882	0.556241	1.13623
							0.103407	0.82865	0.414403	1.04757	0.430658	1.15521	0.576921	1.10135
							0.261378	0.981877	0.269692	1.05251	0.588593	1.27223	0.637562	1.14934
							0.101545	0.833711	0.418148	1.04718	0.169164	0.961846	1.00013	1.35624
							0.0978978	0.826723	0.411949	1.05122	0.480022	1.17762	0.635902	1.15653
							0.116296	0.810653	0.417597	1.04718	0.657207	1.38791	0.654595	1.16964
							0.100266	0.834373	0.415215	1.05157	0.445	1.19438	0.834653	1.19557
							0.296782	0.974933	0.391428	1.04227	0.342396	1.11716	0.558159	1.14779
							0.103407	0.82865	0.35627	1.0584	0.434129	1.16892	0.869014	1.23427
							0.10228	0.834821	0.412274	1.05071	0.509372	1.21815	0.599417	1.13572
							0.175717	0.897863	0.405497	1.05023	0.239857	0.86805	0.708676	1.18987
							0.0971226	0.829046	0.419624	1.05198	0.565458	1.26243	0.690057	1.19056
							0.138157	0.805253	0.318281	1.02488	0.352454	1.12973	0.850821	1.19796
							0.099946	0.83427	0.394073	1.0398	0.274058	0.951619	0.63474	1.15329
							0.329424	0.985085	0.415826	1.05325	0.75165	1.44454	0.808744	1.20559
							0.770827	1.17163	0.378071	1.04448	0.837878	1.44203	0.691801	1.19505
							0.297667	0.970167	0.423347	1.04882	0.154728	1.02446	0.623659	1.15944
							0.77882	1.17817	0.415864	1.05347	0.284118	0.979919	0.576055	1.09489
							0.101023	0.832159	0.400679	1.04739	0.22005	0.907981	0.550787	1.1325
							0.100347	0.834381	0.403929	1.05102	0.56295	1.25525	0.631184	1.14972
							0.142204	0.823614	0.427588	1.07594	0.176057	0.942933	0.754726	1.22056
							0.0973267	0.82778	0.413226	1.04588	0.172376	0.943514	0.729083	1.24758
							0.10191	0.835638	0.385367	1.04039	0.163766	0.98386	0.68078	1.2116
							0.0996345	0.831826	0.411459	1.05382	0.152177	1.01536	0.747335	1.24202
							0.103407	0.82865	0.413966	1.04758	0.589893	1.27952	0.830756	1.16878
							0.100347	0.834381	0.412329	1.05029	0.489778	1.19655	0.595191	1.14456
							0.0990933	0.832008	0.37709	1.0434	0.534872	1.22678	0.735515	1.24628
							0.101023	0.832159	0.420033	1.05285	0.154381	1.02099	0.649922	1.15509
							0.0990172	0.832316	0.371131	1.0246	0.87257	1.55201	0.715782	1.22031
							0.100598	0.833138	0.430085	1.05941	0.152177	1.01536	0.651163	1.15596
							0.0971904	0.828333	0.413966	1.04758	0.991221	1.47331	0.800568	1.19255
							0.100025	0.834549	0.4299	1.06247	0.34268	1.10465	0.991808	1.37058
							0.100598	0.833138	0.404942	1.05126	0.395236	1.14228	0.597817	1.1407
							0.10191	0.835638	0.37952	1.03798	0.156877	1.01144	0.628511	1.15186
							0.423855	1.13673	0.412884	1.04783	0.249314	0.883054	0.656775	1.17948
							0.239998	0.94202	0.379082	1.03663	0.132792	1.02409	1.09584	1.3711
							0.171208	0.842965	0.340424	1.04758	0.141654	1.02218	0.589202	1.15147
							0.151547	0.829394	0.411634	1.05131	0.435453	1.16825	0.68358	1.19477
							0.0990933	0.832008	0.444187	1.08203	0.21791	0.903025	0.283829	1.06339
							0.103575	0.829658	0.435817	1.0693	0.199086	0.920018	0.875983	1.25592
							0.0967852	0.829083	0.404321	1.05241	0.469518	1.16847	0.646361	1.15395
							0.10228	0.834821	0.417005	1.05085	0.364308	1.13109	0.928138	1.30996
							0.100025	0.834549	0.417486	1.04819	0.366793	1.13867	0.67198	1.21217
							0.100683	0.833492	0.408345	1.05135	0.164565	0.979747	0.740545	1.25457
							0.105726	0.825087	0.396424	1.04357	0.157739	1.0111	0.646954	1.15547
							0.100025	0.834549	0.396109	1.04496	0.138435	1.02587	0.684453	1.18828
							0.48193	1.22026	0.370675	1.02782	0.313545	1.08809	0.698715	1.2107
							0.103575	0.829658	0.411051	1.05304	0.153552	1.0185	0.670178	1.21028
							0.605162	1.29203	0.415826	1.05325	0.655996	1.38966	0.709291	1.20637
							0.0975364	0.825676	0.395457	1.04622	0.343722	1.1061	0.633764	1.15101
							0.0989412	0.832179	0.402804	1.04782	0.140805	1.02204	0.778332	1.19716
							0.105943	0.824903	0.41498	1.05262	0.306579	1.05563	0.792416	1.20043
							0.520895	1.19952	0.357155	1.05734	0.346365	1.10858	0.573651	1.10397
							0.101282	0.833097	0.411949	1.05122	0.206974	0.917814	0.560393	1.15459
							0.666278	1.20939	0.327998	1.02194	0.236266	0.867949	0.679146	1.22198
							0.585874	1.2359	0.420255	1.0511	0.786732	1.48217	0.778186	1.19773
							0.171507	0.850776	0.408725	1.05157	0.384668	1.12584	0.514918	1.14266
							0.206118	0.905212	0.410045	1.05416	0.390747	1.11638	0.68455	1.18921
							0.229919	0.912798	0.409859	1.05219	0.42625	1.16074	0.597175	1.15291
							0.10043	0.833958	0.361837	1.04984	0.331406	1.09525	0.462063	1.18353
							0.0967852	0.829083	0.377536	1.04215	0.146939	1.00422	0.904522	1.28202
							0.0974653	0.826268	0.352441	1.04643	0.888868	1.39424	0.671217	1.21327
							0.09797	0.827633	0.409434	1.052	0.392881	1.12286	0.534977	1.15018
							0.0989412	0.832179	0.392031	1.04482	0.36989	1.14184	0.617829	1.17273
							0.0982644	0.831607	0.413846	1.04781	0.457208	1.21233	0.616955	1.1677
							0.100347	0.834381	0.415332	1.05243	0.612888	1.32347	0.68455	1.18921
							0.100347	0.834381	0.415332	1.05243	0.238811	0.866107	0.718622	1.21935
							0.101545	0.833711	0.402655	1.04717	0.229054	0.898062	0.854856	1.20162
[truncated: 783 more rows]

## Sheet: S_Fig. 3
PSSM: mutational distance	PSSM: Proportion of Sequences	PSSM: pairwise distance	PSSM: frequency	GP_HC: mutational distance	GP_HC: Proportion of Sequences	GP_HC: pairwise distance	GP_HC: frequency	GP_Gen: mutational distance	GP_Gen: Proportion of Sequences	GP_Gen: pairwise distance	GP_Gen: frequency	GP_Gibbs: mutational distance	GP_Gibbs: Proportion of Sequences	GP_Gibbs: pairwise distance	GP_Gibbs: frequency	En_HC: mutational distance	En_HC: Proportion of Sequences	En_HC: pairwise distance	En_HC: frequency	En_Gen: mutational distance	En_Gen: Proportion of Sequences	En_Gen: pairwise distance	En_Gen: frequency	En_Gibbs: mutational distance	En_Gibbs: Proportion of Sequences	En_Gibbs: pairwise distance	En_Gibbs: frequency
[truncated: 22 more rows]

[truncated: 9 more sheets: S_Fig. 4, S_Fig. 5abc, S_Fig. 5def, S_Fig. 6, S_Fig. 7, S_Fig. 8, S_Fig. 9, S_Fig. 10, S_Fig. 11]
